# Supplementary material for: Stripe rust resistance gene Yr34 (synonym Yr48) is located within a distal translocation of Triticum monococcum chromosome 5AmL into common wheat
Source: Theor Appl Genet. 2021 Mar 31;134(7):2197–211. doi: 10.1007/s00122-021-03816-z (PMC8263425; doi:10.1007/s00122-021-03816-z)
Supplement: Supplementary file 1 — Supplementary file1 (XLSX 725 kb) [file 122_2021_3816_MOESM1_ESM.xlsx]

## Sheet: Table S1
Table S1. 1,047 putative T. monococcum-specific SNPs (+ strand). Coordinates are based on Chinese Spring RefSeq v1.0. The thick black line indicates the border of the T. monococcum translocation. The x indicates polymorphisms between T. monococcum and T. aestivum. N= missing data.
Alleles	Chrom.	Position	DV92	G3116		PI 610750(CAP2)		Billings	ArinaLrFor	SY Mattis		Zavitan	D447-DW1	Kronos	Svevo	Gredho	280-1-Yr15	Inayama	Altamo	LCD_Star	PI 70613(LR23)	CO960293	W7984 (M6)	Berkut	MN98550-5	McNeal	CItr7635(LR3)	UC1036	Dayn	Platte	SS_MVP57	UI_Platinum	C0940610	Overley	RioBlanco	Cheyenne	Duster	Hank	16REG01643	TAM112	TAM111	RAC875	SY_Capstone	Dharwar_Dry	IDO444	16REG01644	26R61	Lyman	Reeder
			No.1a	No.2		No.3		No.4	No.5	No.6		No.7	No.8	No.9	No.10	No.11	No.12	No.13	No.14	No.15	No.16	No.17	No.18	No.19	No.20	No.21	No.22	No.23	No.24	No.25	No.26	No.27	No.28	No.29	No.30	No.31	No.32	No.33	No.34	No.35	No.36	No.37	No.38	No.39	No.40	No.41	No.42	No.43	No.44
A/C	5A	685441949	C	C	X	A		A	A	A		A	N	A	N	A	N	A	A	A	N	A	N	A	A	A	A	N	A	A	A	A	A	A	A	A	A	A	A	A	A	A	A	N	A	A	A	A	A
A/C	5A	685537887	C	C	X	A		A	A	A		M	A	A	A	A	A	A	A	A	A	A	A	A	A	A	A	A	A	A	A	A	A	A	A	A	A	A	A	A	A	A	A	A	A	A	A	A	A
T/C	5A	686506133	C	C	X	T		T	T	T		N	T	T	N	N	T	T	T	T	T	T	T	T	T	T	T	T	T	T	T	T	T	T	T	T	T	T	T	T	T	T	T	T	T	T	T	T	T
G/C	5A	687271196	C	C	X	G		G	G	G		G	G	G	G	G	G	G	G	G	G	G	G	G	G	G	G	G	G	G	G	G	G	G	G	G	G	G	G	G	G	G	G	G	G	G	G	G	G
T/G	5A	687874043	K	G	X	T		T	T	T		T	T	T	T	T	T	T	T	T	T	T	T	T	T	T	T	T	T	T	T	T	T	T	T	T	T	T	T	T	T	T	T	T	T	T	T	T	T
A/G	5A	687874173	G	G	X	A		A	A	A		A	A	A	A	A	A	A	A	A	A	A	A	A	A	A	A	A	A	A	A	A	A	A	A	A	A	A	A	A	A	A	A	A	A	A	A	A	A
G/C	5A	687936866	S	C	X	G		G	G	G		G	G	G	G	G	G	G	G	G	G	G	G	G	G	G	G	G	G	G	G	G	G	G	G	G	G	G	G	G	G	G	G	G	G	G	G	G	G
G/A	5A	687936914	R	A	X	G		G	G	G		G	G	G	G	G	G	G	G	G	G	G	G	G	G	G	G	G	G	G	G	G	G	G	G	G	G	G	G	G	G	G	G	G	G	G	G	G	G
G/C	5A	688700074	C	C	X	G		G	G	G		G	G	G	G	G	G	G	G	G	G	G	G	G	G	G	G	G	G	G	G	G	G	G	G	G	G	G	G	G	G	G	G	G	G	G	G	G	G
T/A	5A	688700140	A	A	X	T		T	T	T		T	T	T	T	T	T	T	T	T	T	T	T	T	T	T	T	T	T	T	T	T	T	T	T	T	T	T	T	T	T	T	T	T	T	T	T	T	T
T/C	5A	688764290	C	C	X	T		T	T	T		T	T	T	T	T	T	T	T	T	T	T	T	T	T	T	T	T	T	T	T	T	T	T	T	T	T	T	T	T	T	T	T	T	T	T	T	T	T
G/C	5A	688840779	C	C	X	G		G	G	G		G	G	N	G	G	G	G	G	G	G	G	G	G	G	G	G	G	G	G	G	G	G	G	G	G	G	G	G	G	G	G	G	G	G	G	G	G	G
C/T	5A	689261568	T	T	X	C		C	C	C		C	C	C	C	C	C	C	C	C	C	C	C	C	Y	C	C	C	C	C	C	Y	C	C	C	C	C	C	C	C	C	C	C	C	C	C	C	C	C
G/C	5A	689944897	C	C	X	G		G	G	G		G	G	G	G	G	G	G	G	G	G	G	G	G	G	G	G	G	G	G	G	G	G	G	G	G	G	G	G	G	G	G	G	G	G	G	G	G	G
T/C	5A	689944959	C	C	X	T		T	T	T		T	T	T	T	T	T	T	T	T	T	T	T	T	T	T	T	T	T	T	T	T	T	T	T	T	T	T	T	T	T	T	T	T	T	T	T	T	T
A/T	5A	690337361	T	T	X	A		A	A	A		A	A	A	A	A	A	A	A	A	A	A	W	A	A	A	A	A	A	A	A	A	A	A	A	A	A	A	A	A	A	A	A	A	A	A	A	A	A
T/G	5A	690337362	G	G	X	T		T	T	T		T	T	T	T	T	T	T	T	T	T	T	K	T	T	T	T	T	T	T	T	T	T	T	T	T	T	T	T	T	T	T	T	T	T	T	T	T	T
A/C	5A	690337513	C	C	X	A		A	A	A		A	A	A	A	A	A	A	A	A	A	A	M	A	A	A	A	A	A	A	A	A	A	A	A	A	A	A	A	A	A	A	A	A	A	A	A	A	A
T/C	5A	690337771	C	C	X	T		T	T	T		T	T	T	T	T	T	T	T	T	T	T	T	T	T	T	T	T	T	T	T	T	T	T	T	T	T	T	T	T	T	T	T	T	T	T	T	T	T
A/G	5A	690337774	G	G	X	A		A	A	A		A	A	A	A	A	A	A	A	A	A	A	A	A	A	A	A	A	A	A	A	A	A	A	A	A	A	A	A	A	A	A	A	A	A	A	A	A	A
T/C	5A	690337813	C	C	X	T		T	T	T		T	T	T	T	T	T	T	T	T	T	T	T	T	T	T	T	T	T	T	T	T	T	T	T	T	T	T	T	T	T	T	T	T	T	T	T	T	T
A/G	5A	690553311	G	G	X	A		A	A	A		A	A	A	A	A	A	A	A	A	A	A	A	A	A	A	A	A	A	A	A	A	A	A	A	A	A	A	A	A	A	A	A	A	A	A	A	A	A
G/C	5A	691813559	C	C	X	G		G	G	G		G	G	G	G	G	G	G	G	G	G	G	G	G	G	G	G	G	G	G	G	G	G	G	G	G	G	G	G	G	G	G	G	G	G	G	G	G	G
C/A	5A	691813563	A	A	X	C		C	C	C		C	C	C	C	C	C	C	C	C	C	C	C	C	C	C	C	C	C	C	C	C	C	C	C	C	C	C	C	C	C	C	C	C	C	C	C	C	C
A/G	5A	691813565	G	G	X	A		A	A	A		A	A	A	A	A	A	A	A	A	A	A	A	A	A	A	A	A	A	A	A	A	A	A	A	A	A	A	A	A	A	A	A	A	A	A	A	A	A
T/C	5A	691825033	C	C	X	T		T	T	T		T	T	T	T	T	T	T	T	T	T	T	T	T	T	T	T	T	T	T	T	T	T	T	T	T	T	T	T	T	T	T	T	T	T	T	T	T	T
T/C	5A	691828156	C	C	X	T		T	T	T		N	T	T	T	T	T	T	T	T	T	T	T	T	T	T	T	T	T	T	T	T	T	T	T	T	T	T	T	T	T	T	T	T	T	T	T	T	T
T/C	5A	694759680	C	C	X	T		T	T	T		T	T	T	T	T	T	T	T	T	T	T	T	T	T	T	T	T	T	T	T	T	T	T	T	T	T	T	T	T	T	T	T	T	T	T	T	T	T
C/G	5A	694760730	G	G		G	X	C	C	C		N	C	C	C	C	C	C	C	C	N	C	C	C	C	C	C	C	C	C	C	C	C	C	C	C	C	C	C	C	C	C	C	C	C	C	C	C	C
A/C	5A	694966923	C	C		C	X	A	A	A		N	A	A	A	A	A	A	A	A	N	A	A	A	A	A	A	A	A	A	A	A	A	A	A	A	A	A	A	A	A	A	A	A	A	A	A	A	A
A/C	5A	694966973	C	C		C	X	A	A	A		N	A	A	A	A	A	A	A	A	N	A	A	A	A	A	A	A	A	A	A	A	A	A	A	A	A	A	A	A	A	A	A	A	A	A	A	A	A
G/C	5A	694966983	C	C		C	X	G	G	G		N	G	G	G	G	G	G	G	G	N	G	G	G	G	G	G	G	G	G	G	G	G	G	G	G	G	G	G	G	G	G	G	G	G	G	G	G	G
C/T	5A	694971470	T	T		T	X	C	C	C		N	C	C	C	C	C	C	C	C	N	C	C	C	C	C	C	C	C	C	C	C	C	C	C	C	C	C	C	C	C	C	C	C	C	C	C	C	C
A/G	5A	694983352	G	G		G	X	A	A	A		N	A	A	A	A	A	A	A	A	N	A	A	A	A	A	A	A	A	A	A	A	A	A	A	A	A	A	A	A	A	A	A	A	A	A	A	A	A
T/A	5A	694987428	A	A		A	X	T	T	T		N	T	T	T	T	T	T	T	T	N	T	T	T	T	T	T	T	T	T	T	T	T	T	T	T	T	T	T	T	T	T	T	T	T	T	T	T	T
C/T	5A	695332524	T	T		T	X	C	C	C		N	C	C	C	C	C	C	C	C	N	C	C	C	C	C	C	C	C	C	C	C	C	C	C	C	C	C	C	C	C	C	C	C	C	C	C	C	C
G/C	5A	695739878	C	C		C	X	G	G	G		G	G	G	G	G	G	G	G	G	G	G	G	G	G	G	G	G	G	G	G	G	G	G	G	G	G	G	G	G	G	G	G	G	G	G	G	G	G
A/G	5A	695740011	G	G		G	X	A	A	A		A	A	A	A	A	A	A	A	A	A	A	A	A	A	A	A	A	A	A	A	A	A	A	A	A	A	A	A	A	A	A	A	A	A	A	A	A	A
C/T	5A	695740256	T	T		T	X	C	C	C		N	C	C	C	C	C	C	C	C	N	C	C	C	C	C	C	C	C	C	C	C	C	C	C	C	C	C	C	C	C	C	C	C	C	C	C	C	C
T/C	5A	696290344	N	C		C	X	T	T	T		N	T	T	T	T	T	T	T	T	N	T	T	T	T	T	T	T	T	T	T	T	T	T	T	T	T	T	T	T	T	T	T	T	T	T	T	T	T
A/T	5A	696290355	N	T		T	X	A	A	A		N	A	A	A	A	A	A	A	A	N	A	A	A	A	A	A	A	A	A	A	A	A	A	A	A	A	A	A	A	A	A	A	A	A	A	A	A	A
A/G	5A	696290404	N	G		G	X	A	A	A		N	A	A	A	A	A	A	A	A	A	A	A	A	A	A	A	A	A	A	A	A	A	A	A	A	A	A	A	A	A	A	A	A	A	A	A	A	A
G/C	5A	697548853	C	N		C	X	G	G	G		G	G	G	G	G	G	G	G	G	N	G	G	G	G	G	G	G	G	G	G	G	G	G	G	G	G	G	G	G	G	G	G	G	G	G	G	G	G
A/G	5A	697776077	G	G		G	X	A	A	A		N	A	A	A	A	A	A	A	A	N	A	A	A	A	A	A	A	A	A	A	A	A	A	A	A	A	A	A	A	A	A	A	A	A	A	A	A	A
T/C	5A	697830630	C	C		C	X	T	T	T		N	T	T	T	T	T	T	T	T	N	T	T	T	T	T	T	T	T	T	T	T	T	T	T	T	T	T	T	T	T	T	T	N	T	T	T	T	T
T/G	5A	697883907	G	G		G	X	T	T	T		T	T	T	T	T	T	T	T	T	N	T	T	T	T	T	T	T	T	T	T	T	T	T	T	T	T	T	T	T	T	T	T	T	T	T	T	T	T
T/C	5A	697885484	C	N		C	X	T	T	T		T	T	T	T	T	T	T	T	T	N	T	T	Y	T	T	T	T	T	T	T	T	T	T	T	T	T	T	T	T	T	T	T	T	T	T	T	T	T
C/T	5A	697886182	T	N		T	X	C	C	C		C	C	C	C	C	C	C	C	C	N	C	C	Y	C	C	C	C	C	C	C	C	C	C	C	C	C	C	C	C	C	C	C	C	C	C	C	C	C
A/G	5A	697897298	G	G		G	X	A	A	A		N	A	A	A	A	A	A	A	A	A	A	A	A	A	A	A	A	A	A	A	A	A	A	A	A	A	A	A	A	A	A	A	A	A	A	A	A	A
C/T	5A	697897307	T	T		T	X	C	C	C		N	C	C	C	C	C	C	C	C	C	C	C	C	C	C	C	C	C	C	C	C	C	C	C	C	C	C	C	C	C	C	C	C	C	C	C	C	C
A/C	5A	697897667	C	C		C	X	A	A	A		M	A	A	A	A	A	A	A	A	A	A	A	A	A	A	A	A	A	A	A	A	A	A	A	A	A	A	A	A	A	A	A	A	A	A	A	A	A
A/G	5A	697898225	G	G		G	X	A	A	A		N	A	A	A	A	A	A	A	A	A	A	A	A	A	A	A	A	A	A	A	A	A	A	A	A	A	A	A	A	A	A	A	A	A	A	A	A	A
G/A	5A	697899836	A	A		A	X	G	G	G		N	G	G	G	G	G	G	G	G	N	G	G	G	G	G	G	G	G	G	G	R	G	G	G	G	G	G	G	G	G	G	G	G	G	G	G	G	G
C/A	5A	697900277	N	A		A	X	C	C	C		N	C	C	C	C	C	C	C	C	N	C	C	C	C	C	C	C	C	C	C	C	C	C	C	C	C	C	C	C	C	C	C	C	C	C	C	C	C
T/C	5A	697900318	C	C		C	X	T	T	T		N	T	T	T	T	T	T	T	T	N	T	T	T	T	T	T	T	T	T	T	T	T	T	T	T	T	T	T	T	T	T	T	T	T	T	T	T	T
G/A	5A	697900342	A	A		A	X	G	G	G		N	G	G	G	G	G	G	G	G	N	G	G	G	G	G	G	G	G	G	G	G	G	G	G	G	G	G	G	G	G	G	G	G	G	G	G	G	G
G/C	5A	697900555	C	C		C	X	G	G	G		G	G	G	G	G	G	G	G	G	N	G	G	G	G	G	G	G	G	G	G	G	G	G	G	G	G	G	G	G	G	G	G	G	G	G	G	G	G
A/G	5A	697900588	G	G		G	X	A	A	A		A	A	A	A	A	A	A	A	A	N	A	A	A	A	A	A	A	A	A	A	A	A	A	A	A	A	A	A	A	A	A	A	A	A	A	A	A	A
G/A	5A	697900612	A	A		A	X	G	G	G		R	G	G	G	G	G	G	G	G	N	G	G	G	G	G	G	G	G	G	G	G	G	G	G	G	G	G	G	G	G	G	G	G	G	G	G	G	G
T/C	5A	697999496	C	C		C	X	T	T	T		T	T	T	T	T	T	T	T	T	N	T	T	T	T	T	T	T	T	T	T	T	T	T	T	T	T	T	T	T	T	T	T	T	T	T	T	T	T
C/T	5A	698000300	T	T		T	X	C	C	C		C	C	C	C	C	C	C	C	C	C	C	C	C	C	C	C	C	C	C	C	C	C	C	C	C	C	C	C	C	C	C	C	C	C	C	C	C	C
T/G	5A	698004428	G	G		G	X	T	T	T		T	T	T	T	T	T	T	T	T	T	T	T	T	T	T	T	T	T	T	T	T	T	T	T	T	T	T	T	T	T	T	T	T	T	T	T	T	T
G/C	5A	698004954	N	C		C	X	G	G	G		G	G	G	G	G	G	G	G	G	G	G	G	G	G	G	G	G	G	G	G	G	G	G	G	G	G	G	G	G	G	G	G	G	G	G	G	G	G
C/T	5A	698004982	T	T		T	X	C	C	C		C	C	C	C	C	C	C	C	C	C	C	C	C	C	C	C	C	C	C	C	C	C	C	C	C	C	C	C	C	C	C	C	C	C	C	C	C	C
C/G	5A	698005190	G	G		G	X	C	C	C		C	C	C	C	C	C	C	C	C	C	C	C	C	C	C	C	C	C	C	C	C	C	C	C	C	C	C	C	C	C	C	C	C	C	C	C	C	C
T/C	5A	698005372	C	C		C	X	T	T	T		T	T	T	T	T	T	T	T	T	T	T	T	T	T	T	T	T	T	T	T	T	T	T	T	T	T	T	T	T	T	T	T	T	T	T	T	T	T
G/A	5A	698007007	A	A		A	X	G	G	G		G	G	G	G	G	G	G	G	G	G	G	G	G	G	G	G	G	G	G	G	G	G	G	G	G	G	G	G	G	G	G	G	G	G	G	G	G	G
A/C	5A	698007614	C	C		C	X	A	A	A		A	A	A	A	A	A	A	A	A	A	A	A	A	A	A	A	A	A	A	A	A	A	A	A	A	A	A	A	A	A	A	A	A	A	A	A	A	A
C/G	5A	698008686	G	G		G	X	C	C	C		C	C	C	C	C	C	C	C	C	C	C	C	C	C	C	C	C	C	C	C	C	C	C	C	C	C	C	C	C	C	C	C	C	C	C	C	C	C
C/T	5A	698010144	T	T		T	X	C	C	C		C	C	C	C	C	C	C	C	C	C	C	C	C	C	C	C	C	C	C	C	C	C	C	C	C	C	C	C	C	C	C	C	C	C	C	C	C	C
G/A	5A	698213714	A	A		A	X	G	G	G		G	G	G	G	G	G	G	G	G	G	G	G	G	G	G	G	G	G	G	G	G	G	G	G	G	G	G	G	G	G	G	G	G	G	G	G	G	G
T/C	5A	698213875	C	C		C	X	T	T	T		T	T	T	T	T	T	T	T	T	T	T	T	T	T	T	T	T	T	T	T	T	T	T	T	T	T	T	T	T	T	T	T	T	T	T	T	T	T
G/T	5A	698213938	T	T		T	X	G	G	G		G	G	G	G	G	G	G	G	G	G	G	G	G	G	G	G	G	G	G	G	G	G	G	G	G	G	G	G	G	G	G	G	G	G	G	G	G	G
T/C	5A	698331818	C	C		C	X	T	T	T		T	T	T	T	T	T	T	T	T	T	T	T	T	T	T	T	T	T	T	T	T	T	T	T	T	T	T	T	T	T	T	T	T	T	T	T	T	T
A/T	5A	698331875	T	T		T	X	A	A	A		A	A	A	A	A	A	A	A	A	A	A	A	A	A	A	A	A	A	A	A	A	A	A	A	A	A	A	A	A	A	A	A	A	A	A	A	A	A
A/T	5A	698332462	T	T		T	X	A	N	N		A	A	A	A	A	A	A	A	A	A	A	A	A	A	A	A	A	A	A	A	A	A	A	A	A	A	A	A	A	A	A	A	A	A	A	A	A	A
C/T	5A	698332560	T	T		T	X	C	C	C		C	C	C	C	C	C	C	C	C	C	C	C	C	C	C	C	C	C	C	C	C	C	C	C	C	C	C	C	C	C	C	C	C	C	C	C	C	C
A/G	5A	698332566	G	G		G	X	A	A	A		A	A	A	A	A	A	A	A	A	A	A	A	A	A	A	A	A	A	A	A	A	A	A	A	A	A	A	A	A	A	A	A	A	A	A	A	A	A
C/T	5A	698332864	T	T		T	X	C	C	C		C	C	C	C	C	C	C	C	C	C	C	C	C	C	C	C	C	C	C	C	C	C	C	C	C	C	C	C	C	C	C	C	C	C	C	C	C	C
G/T	5A	698332872	T	T		T	X	G	G	G		G	G	G	G	G	G	G	G	G	G	G	G	G	G	G	G	G	G	G	G	G	G	G	G	G	G	G	G	G	G	G	G	G	G	G	G	G	G
A/C	5A	698341612	C	N		C	X	A	A	A		A	A	A	A	A	A	A	A	A	A	A	A	A	A	A	A	A	A	A	A	A	A	A	A	A	A	A	A	A	A	A	A	A	A	A	A	A	A
T/G	5A	698341621	G	N		G	X	T	T	T		T	T	T	T	T	T	T	T	T	T	T	T	T	T	T	T	T	T	T	T	T	T	T	T	T	T	T	T	T	T	T	T	T	T	T	T	T	T
C/G	5A	698342576	G	N		G	X	C	C	C		C	C	C	C	C	C	C	C	C	C	C	C	C	C	C	C	C	C	C	C	C	C	C	C	C	C	C	C	C	C	C	C	C	C	C	C	C	C
C/T	5A	698342736	T	N		T	X	C	C	C		C	C	C	C	C	C	C	C	C	C	C	C	C	C	C	C	C	C	C	C	C	C	C	C	C	C	C	C	C	C	C	C	C	C	C	C	C	C
A/G	5A	698342737	G	N		G	X	A	A	A		A	A	A	A	A	A	A	A	A	A	A	A	A	A	A	A	A	A	A	A	A	A	A	A	A	A	A	A	A	A	A	A	A	A	A	A	A	A
G/A	5A	698342744	A	N		A	X	G	G	G		G	G	G	G	G	G	G	G	G	G	G	G	G	G	G	G	G	G	G	G	G	G	G	G	G	G	G	G	G	G	G	G	G	G	G	G	G	G
A/G	5A	698342748	G	N		G	X	A	A	A		A	A	A	A	A	A	A	A	A	A	A	A	A	A	A	A	A	A	A	A	A	A	A	A	A	A	A	A	A	A	A	A	A	A	A	A	A	A
A/G	5A	698342834	G	N		G	X	A	A	A		N	N	N	N	N	N	A	A	A	A	A	A	A	A	A	A	A	A	A	A	A	A	A	A	A	A	A	A	A	A	A	A	A	A	A	A	A	A
T/G	5A	698342868	G	N		G	X	T	T	T		N	N	N	N	N	N	T	T	T	T	T	T	T	T	T	T	K	T	T	T	T	T	T	T	T	T	T	T	T	T	T	T	T	T	T	T	T	T
G/C	5A	698342915	C	N		C	X	G	G	G		G	G	N	G	G	G	G	G	G	G	G	G	G	G	G	G	G	G	G	G	G	G	G	G	G	G	G	G	G	G	G	G	G	G	G	G	G	G
G/A	5A	698356587	A	A		A	X	G	G	G		G	G	G	G	G	G	G	G	G	G	G	G	G	G	G	G	G	G	G	G	G	G	G	G	G	G	G	G	G	G	G	G	G	G	G	G	G	G
C/T	5A	698356665	T	T		T	X	C	C	C		C	C	C	C	C	C	C	C	C	C	C	C	C	C	C	C	C	C	C	C	C	C	C	C	C	C	C	C	C	C	C	C	C	C	C	C	C	C
G/A	5A	698356686	A	A		A	X	G	G	G		G	G	G	G	G	G	G	G	G	G	G	G	G	G	G	G	G	G	G	G	G	G	G	G	G	G	G	G	G	G	G	G	G	G	G	G	G	G
A/G	5A	698356854	G	G		G	X	A	A	A		A	A	A	A	A	A	A	A	A	A	A	A	A	A	A	A	A	A	A	A	A	A	A	A	A	A	A	A	A	A	A	A	A	A	A	A	A	A
C/T	5A	698358008	T	T		T	X	C	C	C		C	C	C	C	C	C	C	C	C	C	C	C	C	C	C	C	C	C	C	C	C	C	C	C	C	C	C	C	C	C	C	C	C	C	C	C	C	C
T/C	5A	698358035	C	C		C	X	T	T	T		T	T	T	T	T	T	T	T	T	T	T	T	T	T	T	T	T	T	T	T	T	T	T	T	T	T	T	T	T	T	T	T	T	T	T	T	T	T
T/C	5A	698358112	C	C		C	X	T	T	T		T	T	T	T	T	T	T	T	T	T	T	T	T	T	T	T	T	T	T	T	T	T	T	T	T	T	T	T	T	T	T	T	T	T	T	T	T	T
C/G	5A	698358754	G	G		G	X	C	C	C		C	C	C	C	C	C	C	C	C	C	C	C	C	C	C	C	C	C	C	C	C	C	C	C	C	C	C	C	C	C	C	C	C	C	C	C	C	C
G/C	5A	698358917	C	C		C	X	G	G	G		G	G	G	G	G	G	G	G	G	G	G	G	G	G	G	G	G	G	G	G	G	G	G	G	G	G	G	G	G	G	G	G	G	G	G	G	G	G
A/G	5A	698359279	G	G		G	X	A	A	A		A	A	A	A	A	A	A	A	A	A	A	A	A	A	A	A	A	A	A	A	A	A	A	A	A	A	A	A	A	A	A	A	A	A	A	A	A	A
G/A	5A	698359351	A	A		A	X	G	G	G		G	G	G	G	G	G	G	G	G	G	G	G	G	G	G	G	G	G	G	G	G	G	G	G	G	G	G	G	G	G	G	G	G	G	G	G	G	G
T/G	5A	698359409	G	G		G	X	T	T	T		T	T	T	T	T	T	T	T	T	T	T	T	T	T	T	T	T	T	T	T	T	T	T	T	T	T	T	T	T	T	T	T	T	T	T	T	T	T
C/T	5A	698359422	T	T		T	X	C	C	C		C	C	C	C	C	C	C	C	C	C	C	C	C	C	C	C	C	C	C	C	C	C	C	C	C	C	C	C	C	C	C	C	C	C	C	C	C	C
G/T	5A	698360476	T	T		T	X	G	G	G		N	N	G	G	G	N	G	G	G	G	G	T	G	G	G	G	G	G	G	G	G	G	G	G	G	G	G	G	G	G	G	G	G	G	G	G	N	N
T/C	5A	698360478	C	C		C	X	T	T	T		N	N	T	T	T	N	T	T	T	T	T	N	T	T	T	T	T	T	T	T	T	T	T	T	T	T	T	T	T	T	T	T	T	T	T	T	N	T
T/C	5A	698360665	C	C		C	X	T	T	T		N	N	T	T	T	N	T	T	T	T	T	N	T	T	T	T	T	T	T	T	T	T	T	T	T	T	T	N	T	T	T	T	T	T	T	T	T	T
T/G	5A	698448295	N	G		G	X	T	T	T		T	T	T	T	T	T	T	T	T	T	T	T	T	T	T	T	T	T	T	T	T	T	T	T	T	T	T	T	T	T	T	T	T	T	T	T	T	T
C/T	5A	698448301	N	T		T	X	C	C	C		C	C	C	C	C	C	C	C	C	C	C	C	C	C	C	C	C	C	C	C	C	C	C	C	C	C	C	C	C	C	C	C	C	C	C	C	C	C
G/T	5A	698448303	N	T		T	X	G	G	G		G	G	G	G	G	G	G	G	G	G	G	G	G	G	G	G	G	G	G	G	G	G	G	G	G	G	G	G	G	G	G	G	G	G	G	G	G	G
T/G	5A	698448467	N	G		G	X	T	T	T		T	N	T	T	T	N	T	T	T	T	T	N	T	T	T	T	T	T	T	T	T	T	T	T	T	T	T	T	T	T	T	T	T	T	T	T	T	T
T/C	5A	698456241	C	C		C	X	T	T	T		T	T	T	T	T	T	T	T	T	T	T	Y	T	T	T	T	T	T	T	T	T	T	T	T	T	T	T	T	T	T	T	T	T	T	T	T	T	T
G/T	5A	698456290	T	T		T	X	G	G	G		G	G	G	G	G	G	G	G	G	G	G	G	G	K	K	G	G	G	G	G	G	G	G	G	K	G	G	G	G	G	G	K	G	K	G	G	G	G
T/G	5A	698482521	G	G		G	X	T	T	T		T	N	T	T	T	N	T	T	T	T	T	N	T	T	T	T	T	T	T	T	T	T	T	T	T	T	T	T	T	T	T	T	T	T	T	T	T	T
C/G	5A	698482556	G	N		G	X	C	C	C		C	N	C	C	C	N	C	C	C	C	C	N	C	C	C	C	C	C	C	C	C	C	C	C	C	C	C	C	C	C	C	C	C	C	C	C	C	C
A/T	5A	698499504	T	T		T	X	A	A	A		A	A	A	A	A	A	A	A	A	A	A	A	A	A	A	A	A	A	A	A	A	A	A	A	A	A	A	A	A	A	A	A	A	A	A	A	A	A
T/G	5A	698499793	G	G		G	X	T	T	T		T	T	T	T	T	T	T	T	T	T	T	T	T	T	T	T	T	T	T	T	T	T	T	T	T	T	T	T	T	T	T	T	T	T	T	T	T	T
T/A	5A	698500234	A	A		A	X	T	T	T		T	T	T	T	T	T	T	T	T	T	T	T	T	T	T	T	T	T	T	T	T	T	T	T	T	T	T	T	T	T	T	T	T	T	T	T	T	T
A/G	5A	698500264	G	G		G	X	A	A	A		A	A	A	A	A	A	A	A	A	A	A	A	A	A	A	A	A	A	A	A	A	A	A	A	A	A	A	A	A	A	A	A	A	A	A	A	A	A
C/T	5A	698500267	T	T		T	X	C	C	C		C	C	C	C	C	C	C	C	C	C	C	C	C	C	C	C	C	C	C	C	C	C	C	C	C	C	C	C	C	C	C	C	C	C	C	C	C	C
C/T	5A	698502690	T	T		T	X	C	C	C		C	C	C	C	C	C	C	C	C	C	C	C	C	C	C	C	C	C	C	C	C	C	C	C	C	C	C	C	C	C	C	C	C	C	C	C	C	C
T/C	5A	698503435	C	C		C	X	T	T	T		T	T	T	T	T	T	T	T	T	T	T	T	T	T	T	T	T	T	T	T	T	T	T	T	T	T	T	T	T	T	T	T	T	T	T	T	T	T
T/A	5A	698503436	A	A		A	X	T	T	T		T	T	T	T	T	T	T	T	T	T	T	T	T	T	T	T	T	T	T	T	T	T	T	T	T	T	T	T	T	T	T	T	T	T	T	T	T	T
T/C	5A	698508298	C	C		C	X	T	T	T		T	N	T	T	T	N	T	T	T	T	T	N	T	T	T	T	T	T	T	T	T	T	T	T	T	T	T	T	T	T	T	T	T	T	T	T	T	T
C/T	5A	698509717	T	T		T	X	C	C	C		C	C	C	C	C	C	C	C	C	C	C	C	C	C	C	C	C	C	C	C	C	C	C	C	C	C	C	C	C	C	C	C	C	C	C	C	C	C
T/C	5A	698509828	C	C		C	X	T	T	T		T	T	T	T	T	T	T	T	T	T	T	T	T	T	T	T	T	T	T	T	T	T	T	T	T	T	T	T	T	T	T	T	T	T	T	T	T	T
T/G	5A	698509933	G	G		G	X	T	T	T		T	T	T	T	T	T	T	T	T	T	T	T	T	T	T	T	T	T	T	T	T	T	T	T	T	T	T	T	T	T	T	T	T	T	T	T	T	T
C/T	5A	698510492	T	T		T	X	C	C	C		C	C	C	C	C	C	C	C	C	C	C	C	C	C	C	C	C	C	C	C	C	C	C	C	C	C	C	C	C	C	C	C	C	C	C	C	C	C
G/A	5A	698510686	A	A		A	X	G	G	G		G	G	G	G	G	G	G	G	G	G	G	G	G	G	G	G	G	G	G	G	G	G	G	G	G	G	G	G	G	G	G	G	G	G	G	G	G	G
A/G	5A	698510756	G	G		G	X	A	A	A		A	A	A	A	A	A	A	A	A	A	A	A	A	A	A	A	A	A	A	A	A	A	A	A	A	A	A	A	A	A	A	A	A	A	A	A	A	A
A/G	5A	698510788	G	G		G	X	A	A	A		A	A	A	A	A	A	A	A	A	A	A	A	A	A	A	A	A	A	A	A	A	A	A	A	A	A	A	A	A	A	A	A	A	A	A	A	A	A
A/C	5A	698510791	C	C		C	X	A	A	A		A	A	A	A	A	A	A	A	A	A	A	A	A	A	A	A	A	A	A	A	A	A	A	A	A	A	A	A	A	A	A	A	A	A	A	A	A	A
T/A	5A	698510797	A	A		A	X	T	T	T		T	T	T	T	T	T	T	T	T	T	T	T	T	T	T	T	T	T	T	T	T	T	T	T	T	T	T	T	T	T	T	T	T	T	T	T	T	T
C/G	5A	698512764	G	G		G	X	C	C	C		C	C	C	C	C	C	C	C	C	C	C	C	C	C	C	C	C	C	C	C	C	C	C	C	C	C	C	C	C	C	C	C	C	C	C	C	C	C
G/A	5A	698512912	A	A		A	X	G	G	G		G	G	G	G	G	G	G	G	G	G	G	G	G	G	G	G	G	G	G	G	G	G	G	G	G	G	G	G	G	G	G	G	G	G	G	G	G	G
C/T	5A	698514877	T	T		T	X	C	C	C		C	C	C	C	C	C	C	C	C	C	C	C	C	C	C	C	C	C	C	C	C	C	C	C	C	C	C	C	C	C	C	C	C	C	C	C	C	C
A/G	5A	698515017	G	G		G	X	A	A	A		A	A	A	A	A	A	A	A	A	A	A	A	A	A	A	A	A	A	A	A	A	A	A	A	A	A	A	A	A	A	A	A	A	A	A	A	A	A
C/T	5A	698516703	T	T		T	X	C	C	C		C	C	C	C	C	C	C	C	C	C	C	C	C	C	C	C	C	C	C	C	C	C	C	C	C	C	C	C	C	C	C	C	C	C	C	C	C	C
G/C	5A	698516797	C	C		C	X	G	G	G		G	G	N	G	G	G	G	G	G	G	G	G	G	G	G	G	G	G	G	G	G	G	G	G	G	G	G	G	G	G	G	G	G	G	G	G	G	G
C/T	5A	698517384	T	T		T	X	C	C	C		C	C	C	C	C	C	C	C	C	C	C	C	C	C	C	C	C	C	C	C	C	C	C	C	C	C	C	C	C	C	C	C	C	C	C	C	C	C
T/C	5A	698630208	C	C		C	X	T	T	T		T	N	T	T	T	N	T	T	T	T	T	N	T	T	T	T	T	T	T	T	T	T	T	T	T	T	T	T	T	T	T	T	T	T	T	T	T	T
C/G	5A	698632116	G	G		G	X	C	C	C		C	C	C	C	C	C	C	C	C	C	C	C	C	C	C	C	C	C	C	C	C	C	C	C	C	C	C	C	C	C	C	C	C	C	C	C	C	C
G/C	5A	698632274	C	C		C	X	G	G	G		G	G	G	G	G	G	G	G	G	G	G	G	G	G	G	G	G	G	G	G	G	G	G	G	G	G	G	G	G	G	G	G	G	G	G	G	G	G
G/A	5A	698632293	A	A		A	X	G	G	G		G	G	G	G	G	G	G	G	G	G	G	G	G	G	G	G	G	G	G	G	G	G	G	G	G	G	G	G	G	G	G	G	G	G	G	G	G	G
C/T	5A	698632688	T	T		T	X	C	C	C		C	C	C	C	C	C	C	C	C	C	C	C	C	C	C	C	C	C	C	C	C	C	C	C	C	C	C	C	C	C	C	C	C	C	C	C	C	C
T/C	5A	698633942	C	C		C	X	T	T	T		T	T	T	T	T	T	T	T	T	T	T	T	T	T	T	T	T	T	T	T	T	T	T	T	T	T	T	T	T	T	T	T	T	T	T	T	T	T
T/C	5A	698636035	N	C		C	X	T	T	T		T	N	T	T	T	N	T	T	T	T	T	N	T	T	T	T	T	T	T	T	T	T	T	T	T	T	N	T	T	T	T	T	T	T	T	T	T	T
A/G	5A	698636639	G	G		G	X	A	A	A		A	A	A	A	A	A	A	A	A	A	A	A	A	A	A	A	A	A	A	A	A	A	A	A	A	A	A	A	A	A	A	A	A	A	A	A	A	A
A/G	5A	698636645	G	G		G	X	A	A	A		A	A	A	A	A	A	A	A	A	A	A	A	A	A	A	A	A	A	A	A	A	A	A	A	A	A	A	A	A	A	A	A	A	A	A	A	A	A
G/T	5A	698636703	T	T		T	X	G	G	G		G	N	G	G	G	N	G	G	G	G	G	N	G	G	G	G	G	G	G	G	G	G	G	G	G	G	G	G	G	G	G	G	G	G	G	G	G	G
T/G	5A	698636704	G	G		G	X	T	T	T		T	N	T	T	T	N	T	T	T	T	T	N	T	T	T	T	T	T	T	T	T	T	T	T	T	T	T	T	T	T	T	T	T	T	T	T	T	T
C/T	5A	698636823	T	T		T	X	C	C	C		C	N	C	C	C	N	C	C	C	C	C	N	C	C	C	C	C	C	C	C	C	C	C	C	C	C	C	C	C	C	C	C	C	C	C	C	C	C
C/T	5A	698636825	T	T		T	X	C	C	C		C	C	C	C	C	C	C	C	C	C	C	C	C	C	C	C	C	C	C	C	C	C	C	C	C	C	C	C	C	C	C	C	C	C	C	C	C	C
C/T	5A	698636833	T	T		T	X	C	C	C		C	C	C	C	C	C	C	C	C	C	C	C	C	C	C	C	C	C	C	C	C	C	C	C	C	C	C	C	C	C	C	C	C	C	C	C	C	C
T/C	5A	698636943	N	C		C	X	T	T	T		T	C	T	T	T	C	T	T	T	T	T	C	T	T	T	T	T	T	T	T	T	T	T	T	T	T	T	T	T	T	T	T	T	T	T	T	T	T
T/G	5A	698638188	G	G		G	X	T	T	T		T	N	T	T	T	N	T	T	T	T	T	N	K	T	T	T	T	T	T	T	T	T	T	T	T	T	T	T	T	T	T	T	T	T	T	T	T	T
T/G	5A	698638540	G	G		G	X	T	T	T		T	N	N	T	T	N	T	T	T	T	N	N	T	T	T	T	T	T	T	T	T	T	T	T	T	T	N	T	T	T	T	T	T	T	T	T	T	T
G/A	5A	698638549	A	A		A	X	G	G	G		G	N	N	G	G	N	G	G	G	G	G	N	G	G	G	G	G	G	G	G	G	G	G	G	G	G	N	G	G	G	G	G	G	G	G	G	G	G
G/A	5A	698639129	A	A		A	X	G	G	G		G	N	G	G	G	N	G	G	G	G	G	N	G	G	G	G	G	G	G	G	G	G	G	G	G	G	G	G	G	G	G	G	G	G	G	G	G	G
C/T	5A	698639140	T	T		T	X	C	C	C		C	N	C	C	C	N	C	C	C	C	C	N	C	C	C	C	C	C	C	C	C	C	C	C	C	C	C	C	C	C	C	C	C	C	C	C	C	C
T/C	5A	698639329	C	C		C	X	T	T	T		T	N	T	T	T	N	T	T	T	T	T	N	T	T	T	T	T	T	T	T	T	T	T	T	T	T	T	T	T	T	T	T	T	T	T	T	T	T
A/G	5A	698640974	G	G		G	X	A	A	A		A	A	A	A	A	A	A	A	A	A	A	A	R	A	A	A	A	A	N	A	A	A	N	A	A	A	A	A	A	A	A	A	A	A	A	A	A	A
A/C	5A	698646074	C	C		C	X	A	A	A		A	A	A	A	A	A	A	A	A	A	A	A	A	A	A	A	A	A	A	A	A	A	A	A	A	A	A	A	A	A	A	A	A	A	A	A	A	A
T/C	5A	698646090	C	C		C	X	T	T	T		T	T	T	T	T	T	T	T	T	T	T	T	T	T	T	T	T	T	T	T	T	T	T	T	T	T	T	T	T	T	T	T	T	T	T	T	T	T
A/G	5A	698646362	G	G		G	X	A	A	A		A	A	A	A	A	A	A	A	A	A	A	A	A	A	A	A	A	A	A	A	A	A	A	A	A	A	A	A	A	A	A	A	A	A	A	A	A	A
C/T	5A	698646549	T	T		T	X	C	C	C		C	C	C	C	C	C	C	C	C	C	C	C	C	C	C	C	C	C	C	C	C	C	C	C	C	C	C	C	C	C	C	C	C	C	C	C	C	C
G/A	5A	698646643	A	A		A	X	G	G	G		G	G	G	G	G	G	G	G	G	G	G	G	G	G	G	G	G	G	G	G	G	G	G	G	G	G	G	G	G	G	G	G	G	G	G	G	G	G
A/G	5A	698646929	G	G		G	X	A	A	A		A	A	A	A	A	A	A	A	A	A	A	A	A	A	A	A	A	A	A	A	A	A	A	A	A	A	A	A	A	A	A	A	A	A	A	A	A	A
A/C	5A	698647097	C	C		C	X	A	A	A		A	N	A	A	A	N	A	A	A	A	A	N	A	A	A	A	A	A	A	A	A	A	A	A	A	A	A	A	A	A	A	A	A	A	A	A	A	A
T/G	5A	698647261	G	G		G	X	T	T	T		T	T	T	T	T	T	T	T	T	T	T	T	T	T	T	T	T	T	T	T	T	T	T	T	T	T	T	T	T	T	T	T	T	T	T	T	T	T
G/C	5A	699469640	C	C		C	X	G	G	G		G	G	G	G	G	G	G	G	G	G	G	G	G	G	G	G	G	G	G	G	G	G	G	G	G	G	G	G	G	G	G	G	N	G	G	G	G	G
T/C	5A	699469832	C	C		C	X	T	T	T		T	T	T	T	T	T	T	T	T	T	T	T	T	T	T	T	T	T	T	T	T	T	T	T	T	T	T	T	T	T	T	T	N	T	T	T	T	T
G/C	5A	699469844	C	C		C	X	G	G	G		G	G	G	G	G	G	G	G	G	G	G	G	G	G	G	G	G	G	G	G	G	G	G	G	G	G	G	G	G	G	G	G	N	G	G	G	G	G
A/G	5A	699470059	G	G		G	X	A	A	A		A	A	A	A	A	A	A	A	A	A	A	A	A	A	A	A	A	A	A	A	A	A	A	A	A	A	A	A	A	A	A	A	N	A	A	A	A	A
C/T	5A	699478305	T	T		T	X	C	C	C		C	C	C	C	C	C	C	C	C	C	C	C	C	C	C	C	C	C	C	C	C	C	C	C	C	C	C	C	C	C	C	C	C	C	C	C	C	C
A/G	5A	699480595	G	G		G	X	A	A	A		A	A	A	A	A	A	A	R	A	A	A	A	A	R	R	A	A	A	R	R	R	A	A	A	A	A	A	A	A	A	A	A	A	A	A	R	R	A
C/A	5A	699480608	A	A		A	X	C	C	C		C	C	C	C	C	C	C	C	C	C	C	C	C	C	C	C	C	C	C	C	C	C	C	C	C	C	C	C	C	C	C	C	C	C	C	C	C	C
G/C	5A	699482002	C	C		C	X	G	G	G		G	G	G	G	G	G	G	G	G	G	G	G	G	G	G	G	G	G	G	G	G	G	G	G	G	G	G	G	G	G	G	G	G	G	G	G	G	G
T/C	5A	699483746	C	C		C	X	T	T	T		N	N	T	T	T	N	T	T	T	T	T	N	T	T	N	T	T	T	T	T	T	T	T	T	T	T	T	T	T	T	T	T	T	T	T	T	T	T
G/T	5A	699515124	T	T		T	X	G	G	G		G	G	G	G	G	G	G	G	G	G	G	G	G	G	G	G	G	G	G	G	G	G	G	G	G	G	G	G	G	G	G	G	G	G	G	G	G	G
T/C	5A	699515142	C	C		C	X	T	T	T		T	T	T	T	T	Y	T	T	T	T	T	T	T	T	T	T	T	T	T	T	T	T	T	T	T	T	T	T	T	T	T	T	T	T	T	T	T	T
C/A	5A	700209366	A	A		A	X	C	C	C		C	C	C	C	C	C	C	C	C	C	C	C	C	C	C	C	C	C	C	C	C	C	C	C	C	C	C	C	C	C	C	C	C	C	C	C	C	C
T/C	5A	700345439	C	C		C	X	T	T	T		T	T	T	T	T	T	T	T	T	T	T	T	T	T	T	T	T	T	T	T	T	T	T	T	T	T	T	T	T	T	T	T	T	T	T	T	T	T
G/C	5A	700345842	C	C		C	X	G	G	G		G	G	G	G	G	G	G	G	G	G	G	G	G	G	G	G	G	G	G	G	G	G	G	G	G	G	G	G	G	G	G	G	G	G	G	G	G	G
C/T	5A	700346695	T	T		T	X	C	C	C		C	C	C	C	C	C	C	C	C	C	C	C	C	C	C	C	C	C	C	C	C	C	C	C	C	C	C	C	C	C	C	C	C	C	C	C	C	C
G/T	5A	700346760	T	T		T	X	G	G	G		G	G	G	G	G	G	G	G	G	G	G	G	G	G	G	G	G	G	G	G	G	G	G	G	G	G	G	G	G	G	G	G	G	G	G	G	G	G
A/T	5A	700346868	T	T		T	X	A	A	A		A	A	A	A	A	A	A	A	A	A	A	A	A	A	A	A	A	A	A	A	A	A	A	A	A	A	A	A	A	A	A	A	A	A	A	A	A	A
G/C	5A	700346887	C	C		C	X	G	G	G		G	G	G	G	G	G	G	G	G	G	G	G	G	G	G	G	G	G	G	G	G	G	G	G	G	G	G	G	G	G	G	G	G	G	G	G	G	G
A/G	5A	700349693	G	G		G	X	A	A	A		A	A	A	A	A	A	A	A	A	A	A	A	A	A	A	A	R	A	A	A	A	A	A	A	A	A	A	A	A	A	A	A	A	A	A	A	A	A
C/A	5A	700349723	A	A		A	X	C	C	C		C	C	C	C	C	C	C	C	C	C	C	C	C	C	C	C	M	C	C	C	C	C	C	C	C	C	C	C	C	C	C	C	C	C	C	C	C	C
T/C	5A	700349894	C	C		C	X	T	T	T		T	T	T	T	T	T	T	T	T	T	T	T	T	T	T	T	T	T	T	T	T	T	T	T	T	T	T	T	T	T	T	T	T	T	T	T	T	T
G/A	5A	700350114	A	A		A	X	G	G	G		G	G	G	G	G	G	G	G	G	G	G	G	G	G	G	G	G	G	G	G	G	G	G	G	G	G	G	G	G	G	G	G	G	G	G	G	G	G
T/C	5A	700350131	C	C		C	X	T	T	T		T	T	T	T	T	T	T	T	T	T	T	T	T	T	T	T	T	T	T	T	T	T	T	T	T	T	T	T	T	T	T	T	T	T	T	T	T	T
T/G	5A	700350179	G	G		G	X	T	T	T		T	T	T	T	T	T	T	T	T	T	T	T	T	T	T	T	T	T	T	T	T	T	T	T	T	T	T	T	T	T	T	T	T	T	T	T	T	T
A/G	5A	700350209	G	G		G	X	A	A	A		A	A	A	A	A	A	A	A	A	A	A	A	A	A	A	A	A	A	A	A	A	A	A	A	A	A	A	A	A	A	A	A	A	A	A	A	A	A
C/T	5A	700350272	T	T		T	X	C	C	C		C	C	C	C	C	C	C	C	C	C	C	C	C	C	C	C	C	C	C	C	C	C	C	C	C	C	C	C	C	C	C	C	C	C	C	C	C	C
T/C	5A	700351074	C	C		C	X	T	T	T		T	T	T	T	T	T	T	T	T	T	T	T	T	T	T	T	T	T	T	T	T	T	T	T	T	T	T	T	T	T	T	T	T	T	T	T	T	T
G/A	5A	700351183	A	A		A	X	G	G	G		G	G	G	G	G	G	G	G	G	G	G	G	G	G	G	G	G	G	G	G	G	G	G	G	G	G	G	G	G	G	G	G	G	G	G	G	G	G
C/T	5A	700351351	T	T		T	X	C	C	C		C	C	C	C	C	C	C	C	C	C	C	C	C	C	C	C	C	C	C	C	C	C	C	C	C	C	C	C	C	C	C	C	C	C	C	C	C	C
G/A	5A	700351378	A	A		A	X	G	G	G		G	G	G	G	G	G	G	G	G	G	G	G	G	G	G	G	G	G	G	G	G	G	G	G	G	G	G	G	G	G	G	G	G	G	G	G	G	G
A/G	5A	700351510	G	G		G	X	A	A	A		A	A	A	A	A	A	A	A	A	A	A	A	A	A	A	A	A	A	A	A	A	A	A	A	A	A	A	A	A	A	A	A	A	A	A	A	A	A
A/G	5A	700351543	G	G		G	X	A	A	A		A	A	A	A	A	A	A	A	A	A	A	A	A	A	A	A	A	A	A	A	A	A	A	A	A	A	A	A	A	A	A	A	A	A	A	A	A	A
A/G	5A	700360139	G	G		G	X	A	A	A		A	A	A	A	A	A	A	A	A	A	A	A	A	A	A	A	A	A	A	A	A	A	A	A	A	A	A	A	A	A	A	A	A	A	A	A	A	A
A/G	5A	700360342	G	G		G	X	A	A	A		A	A	N	A	A	A	A	A	A	A	A	A	A	A	A	A	A	A	A	A	A	A	A	A	A	A	A	A	A	A	A	A	A	A	A	A	A	A
C/G	5A	700360580	G	G		G	X	C	C	C		C	C	C	C	C	C	C	C	C	C	C	C	C	C	C	C	C	C	C	C	C	C	C	C	C	C	C	C	C	C	C	C	C	C	C	C	C	C
T/C	5A	700360872	C	C		C	X	T	T	T		T	T	T	T	T	T	T	T	T	T	T	T	T	T	T	T	T	T	T	T	T	T	T	T	T	T	T	T	T	T	T	T	T	T	T	T	T	T
C/G	5A	700361049	G	G		G	X	C	C	C		C	C	C	C	C	C	C	C	C	C	C	C	C	C	C	C	C	C	C	C	C	C	C	C	C	C	C	C	C	C	C	C	C	C	C	C	C	C
G/A	5A	700361534	A	A		A	X	G	G	G		G	G	G	G	G	G	G	G	G	G	G	G	G	G	G	G	G	G	G	G	G	G	G	G	G	G	G	G	G	G	G	G	G	G	G	G	G	G
T/C	5A	700361919	C	C		C	X	T	T	T		T	T	T	T	T	T	T	T	T	T	T	T	T	T	T	T	T	T	T	T	T	T	T	T	T	T	T	T	T	T	T	T	T	T	T	T	T	T
A/T	5A	700361922	T	T		T	X	A	A	A		A	A	A	A	A	A	A	A	A	A	A	A	A	A	A	A	A	A	A	A	A	A	A	A	A	A	A	A	A	A	A	A	A	A	A	A	A	A
G/A	5A	700362185	A	A		A	X	G	G	G		G	G	G	G	G	G	G	G	G	G	G	G	G	G	G	G	G	G	G	G	G	G	G	G	G	G	G	G	G	G	G	G	G	G	G	G	G	G
G/C	5A	700362581	C	C		C	X	G	G	G		G	G	G	G	G	G	G	G	G	G	G	G	G	G	G	G	G	G	G	G	G	G	G	G	G	G	G	G	G	G	G	G	G	G	G	G	G	G
T/C	5A	700363704	C	C		C	X	T	T	T		T	T	T	T	T	T	T	T	T	T	T	T	T	T	T	T	T	T	T	T	T	T	T	T	T	T	T	T	T	T	T	T	T	T	T	T	T	T
G/A	5A	700364351	A	A		A	X	G	G	G		G	G	G	G	G	G	G	G	G	G	G	G	G	G	G	G	G	G	G	G	G	G	G	G	G	G	G	G	G	G	G	G	G	G	G	G	G	G
A/C	5A	700364447	C	C		C	X	A	A	A		A	A	A	A	A	A	A	A	A	A	A	A	A	A	A	A	A	A	A	A	A	A	A	A	A	A	A	A	A	A	A	A	A	A	A	A	A	A
T/C	5A	700364470	C	C		C	X	T	T	T		T	T	T	T	T	T	T	T	T	T	T	T	T	T	T	T	T	T	T	T	T	T	T	T	T	T	T	T	T	T	T	T	T	T	T	T	T	T
C/T	5A	700364565	T	T		T	X	C	C	C		C	C	C	C	C	C	C	C	C	C	C	C	C	C	C	C	C	C	C	C	C	C	C	C	C	C	C	C	C	C	C	C	C	C	C	C	C	C
G/T	5A	700365537	T	T		T	X	G	G	G		G	G	G	G	G	G	G	G	G	G	G	G	G	G	G	G	G	G	G	G	G	G	G	G	G	G	G	G	G	G	G	G	G	G	G	G	G	G
G/A	5A	700365597	A	A		A	X	G	G	G		G	G	G	G	G	G	G	G	G	G	G	G	G	G	G	G	G	G	G	G	G	G	G	G	G	G	G	G	G	G	G	G	G	G	G	G	G	G
C/G	5A	700365997	G	G		G	X	C	C	C		C	C	C	C	C	C	C	C	C	C	C	C	C	C	C	C	C	C	C	C	C	C	C	C	C	C	C	C	C	C	C	C	C	C	C	C	C	C
T/G	5A	700367284	G	G		G	X	T	T	T		T	T	T	T	T	T	T	T	T	T	T	T	T	T	T	T	T	T	T	T	T	T	T	T	T	T	T	T	T	T	T	T	T	T	T	T	T	T
G/A	5A	700370444	A	A		A	X	G	G	G		G	G	G	G	G	G	G	G	G	G	G	G	G	G	G	G	G	G	G	G	G	G	G	G	G	G	G	G	G	G	G	G	G	G	G	G	G	G
A/G	5A	700370495	G	G		G	X	A	A	A		A	A	A	A	A	A	A	A	A	A	A	A	A	A	A	A	A	A	A	A	A	A	A	A	A	A	A	A	A	A	A	A	A	A	A	A	A	A
C/G	5A	700437496	G	G		G	X	C	C	C		C	C	C	C	C	C	C	C	C	C	C	C	C	C	C	C	C	C	C	C	C	C	C	C	C	C	C	C	C	C	C	C	C	C	C	C	C	C
A/G	5A	700437740	G	G		G	X	A	A	A		A	A	A	A	A	A	A	A	A	A	A	A	A	A	A	A	A	A	A	A	A	A	A	A	A	A	A	A	A	A	A	A	A	A	A	A	A	A
C/T	5A	700437870	T	T		T	X	C	C	C		C	C	C	C	C	C	C	C	C	C	C	C	C	C	C	C	C	C	C	C	C	C	C	C	C	C	C	C	C	C	C	C	C	C	C	C	C	C
G/C	5A	700438440	C	C		C	X	G	G	G		G	G	G	G	G	G	G	G	G	G	G	G	G	G	G	G	G	G	G	G	G	G	G	G	G	G	G	G	G	G	G	G	G	G	G	G	G	G
T/C	5A	700438537	C	C		C	X	T	T	T		T	T	T	T	T	T	T	T	T	T	T	T	T	T	T	T	T	T	T	T	T	T	T	T	T	T	T	T	T	T	T	T	T	T	T	T	T	T
A/G	5A	700438549	G	G		G	X	A	A	A		A	A	A	A	A	A	A	A	A	A	A	A	A	A	A	A	A	A	A	A	A	A	A	A	A	A	A	A	A	A	A	A	A	A	A	A	A	A
C/T	5A	700438576	T	T		T	X	C	C	C		C	C	C	C	C	C	C	C	C	C	C	C	C	C	C	C	C	C	C	C	C	C	C	C	C	C	C	C	C	C	C	C	C	C	C	C	C	C
G/C	5A	700439611	C	C		C	X	G	G	G		G	G	G	G	G	G	G	G	G	G	G	G	G	G	G	G	G	G	G	G	G	G	G	G	G	G	G	G	G	G	G	G	G	G	G	G	G	G
C/T	5A	700439612	T	T		T	X	C	C	C		C	C	C	C	C	C	C	C	C	C	C	C	C	C	C	C	C	C	C	C	C	C	C	C	C	C	C	C	C	C	C	C	C	C	C	C	C	C
C/G	5A	700439617	G	G		G	X	C	C	C		C	C	C	C	C	C	C	C	C	C	C	C	C	C	C	C	C	C	C	C	C	C	C	C	C	C	C	C	C	C	C	C	C	C	C	C	C	C
C/A	5A	700439779	A	A		A	X	C	C	C		C	C	C	C	C	C	C	C	C	C	C	C	C	C	C	C	C	C	C	C	C	C	C	C	C	C	C	C	C	C	C	C	C	C	C	C	C	C
T/A	5A	700439949	A	A		A	X	T	T	T		T	T	T	T	T	T	T	T	T	T	T	T	T	T	T	T	T	T	T	T	T	T	T	T	T	T	T	T	T	T	T	T	T	T	T	T	T	T
C/G	5A	700439952	G	G		G	X	C	C	C		C	C	C	C	C	C	C	C	C	C	C	C	C	C	C	C	C	C	C	C	C	C	C	C	C	C	C	C	C	C	C	C	C	C	C	C	C	C
G/A	5A	700440162	A	A		A	X	G	G	G		G	G	G	G	G	G	G	G	G	G	G	G	G	G	G	G	G	G	G	G	G	G	G	G	G	G	G	G	G	G	G	G	G	G	G	G	G	G
G/T	5A	700440168	T	T		T	X	G	G	G		G	G	G	G	G	G	G	G	G	G	G	G	G	G	G	G	G	G	G	G	G	G	G	G	G	G	G	G	G	G	G	G	G	G	G	G	G	G
T/C	5A	700440255	C	C		C	X	T	T	T		T	T	T	T	T	T	T	T	T	T	T	T	T	T	T	T	T	T	T	T	T	T	T	T	T	T	T	T	T	T	T	T	T	T	T	T	T	T
T/A	5A	700442721	A	N		A	X	T	T	T		W	T	T	T	T	T	T	T	T	T	T	T	T	T	N	T	T	T	T	T	T	T	T	T	T	T	T	T	T	T	T	T	T	T	T	T	T	T
G/T	5A	700442737	T	N		T	X	G	G	G		G	G	G	G	G	G	G	G	G	G	G	G	G	G	G	G	G	G	G	G	G	G	G	G	G	G	G	G	G	G	G	G	G	G	G	G	G	G
G/C	5A	700442898	C	C		C	X	G	G	G		G	G	G	G	G	G	G	G	G	G	G	G	G	G	G	G	G	G	G	G	G	G	G	G	G	G	G	G	G	G	G	G	G	G	G	G	G	G
T/C	5A	700442985	C	C		C	X	T	T	T		T	T	T	T	T	T	T	T	T	T	T	T	T	T	T	T	T	T	T	T	T	T	T	T	T	T	T	T	T	T	T	T	T	T	T	T	T	T
C/G	5A	700443036	G	G		G	X	C	C	C		C	C	C	C	C	C	C	C	C	C	C	C	C	C	C	C	C	C	C	C	C	C	C	C	C	C	C	C	C	C	C	C	C	C	C	C	C	C
A/C	5A	700445982	C	C		C	X	A	A	A		A	A	A	A	A	A	A	A	A	A	A	A	A	A	A	A	A	A	A	A	A	A	A	A	A	A	A	A	A	A	A	A	A	A	A	A	A	A
C/T	5A	700446287	T	T		T	X	C	C	C		C	C	C	C	C	C	C	C	C	C	C	C	C	C	C	C	C	C	C	C	C	C	C	C	C	C	C	C	C	C	C	C	C	C	C	C	C	C
T/G	5A	700446329	G	G		G	X	T	T	T		T	T	T	T	T	T	T	T	T	T	T	T	T	T	T	T	T	T	T	T	T	T	T	T	T	T	T	T	T	T	T	T	T	T	T	T	T	T
A/G	5A	700446773	G	G		G	X	A	A	A		A	A	A	A	A	A	A	A	A	A	A	A	A	A	A	A	A	A	A	A	A	A	A	A	A	A	A	A	A	A	A	A	A	A	A	A	A	A
G/A	5A	700446779	A	A		A	X	G	G	G		G	G	G	G	G	G	G	G	G	G	G	G	G	G	G	G	G	G	G	G	G	G	G	G	G	G	G	G	G	G	G	G	G	G	G	G	G	G
C/T	5A	700446785	T	T		T	X	C	C	C		C	C	C	C	C	C	C	C	C	C	C	C	C	C	C	C	C	C	C	C	C	C	C	C	C	C	C	C	C	C	C	C	C	C	C	C	C	C
G/A	5A	700448430	A	A		A	X	G	G	G		G	G	G	G	G	G	G	G	G	G	G	G	G	G	G	G	G	G	G	G	G	G	G	G	G	G	G	G	G	G	G	G	G	G	G	G	G	G
G/C	5A	700448439	C	C		C	X	G	G	G		G	G	G	G	G	G	G	G	G	G	G	G	G	G	G	G	G	G	G	G	G	G	G	G	G	G	G	G	G	G	G	G	G	G	G	G	G	G
C/G	5A	700448656	G	G		G	X	C	C	C		C	C	C	C	C	C	C	C	C	C	C	C	C	C	C	C	C	C	C	C	C	C	C	C	C	C	C	C	C	C	C	C	C	C	C	S	C	C
G/C	5A	700448929	C	C		C	X	G	G	G		G	G	G	G	G	G	G	G	G	G	G	G	G	G	G	G	G	G	G	G	G	G	G	G	G	G	G	G	G	G	G	G	G	G	G	G	G	G
A/C	5A	700448986	C	N		C	X	A	A	A		A	A	A	A	A	A	A	A	A	A	A	A	A	A	A	A	A	A	A	A	A	A	A	A	A	A	A	A	A	A	A	A	A	A	A	A	A	A
G/C	5A	700449004	C	N		C	X	G	G	G		G	G	G	G	G	G	G	G	G	G	G	G	G	G	G	G	G	G	G	G	G	G	G	G	G	G	G	G	G	G	G	G	G	G	G	G	G	G
G/A	5A	700449184	A	A		A	X	G	G	G		G	G	G	G	G	G	G	G	G	G	G	G	G	G	G	G	G	G	G	G	G	G	G	G	G	G	G	G	G	G	G	G	G	G	G	G	G	G
C/A	5A	700452757	A	A		A	X	C	C	C		C	C	C	C	C	C	C	C	C	C	C	C	C	C	C	C	C	C	C	C	C	C	C	C	C	C	C	C	C	C	C	C	C	C	C	C	C	C
C/T	5A	700453030	T	T		T	X	C	C	C		C	C	C	C	C	C	C	C	C	C	C	C	C	C	C	C	C	C	C	C	C	C	C	C	C	C	C	C	C	C	C	C	C	C	C	C	C	C
C/A	5A	700453063	A	A		A	X	C	C	C		C	C	C	C	C	C	C	C	C	C	C	C	C	C	C	C	C	C	C	C	C	C	C	C	C	C	C	C	C	C	C	C	C	C	C	C	C	C
T/C	5A	700453090	C	C		C	X	T	T	T		T	T	T	T	T	T	T	T	T	T	T	T	T	T	T	T	T	T	T	T	T	T	T	T	T	T	T	T	T	T	T	T	T	T	T	T	T	T
C/G	5A	700453249	G	G		G	X	C	C	C		C	C	C	C	C	C	C	C	C	C	C	C	C	C	C	C	C	C	C	C	C	C	C	C	C	C	C	C	C	C	C	C	C	C	C	C	C	C
C/A	5A	700453354	A	A		A	X	C	C	C		C	C	C	C	C	C	C	C	C	C	C	C	C	C	C	C	C	C	C	C	C	C	C	C	C	C	C	C	C	C	C	C	C	C	C	C	C	C
C/T	5A	700453360	T	T		T	X	C	C	C		C	C	C	C	C	C	C	C	C	C	C	C	C	C	C	C	C	C	C	C	C	C	C	C	C	C	C	C	C	C	C	C	C	C	C	C	C	C
A/G	5A	700453485	G	G		G	X	A	A	A		A	A	A	A	A	A	A	A	A	A	A	A	A	A	A	A	A	A	A	A	A	A	A	A	A	A	A	A	A	A	A	A	A	A	A	A	A	A
C/A	5A	700453571	A	A		A	X	C	C	C		C	C	C	C	C	C	C	C	C	C	C	C	C	C	C	C	C	C	C	C	C	C	C	C	C	C	C	C	C	C	C	C	C	C	C	C	C	C
A/G	5A	700453577	G	G		G	X	A	A	A		A	A	A	A	A	A	A	A	A	A	A	A	A	A	A	A	A	A	A	A	A	A	A	A	A	A	A	A	A	A	A	A	A	A	A	A	A	A
A/G	5A	700453580	G	G		G	X	A	A	A		A	A	A	A	A	A	A	A	A	A	A	A	A	A	A	A	A	A	A	A	A	A	A	A	A	A	A	A	A	A	A	A	A	A	A	A	A	A
C/T	5A	700454112	T	T		T	X	C	C	C		C	C	C	C	C	C	C	C	C	C	C	C	C	C	C	C	C	C	C	C	C	C	C	C	C	C	C	C	C	C	C	C	C	C	C	C	C	C
T/C	5A	700454130	C	C		C	X	T	T	T		T	T	T	T	T	T	T	T	T	T	T	T	T	T	T	T	T	T	T	T	T	T	T	T	T	T	T	T	T	T	T	T	T	T	T	T	T	T
C/G	5A	700454161	G	G		G	X	C	C	C		C	C	C	C	C	C	C	C	C	C	C	C	C	C	C	C	C	C	C	C	C	C	C	C	C	C	C	C	C	C	C	C	C	C	C	C	C	C
C/G	5A	700454184	G	G		G	X	C	C	C		N	C	C	C	C	C	C	C	C	C	C	C	C	C	C	C	C	C	C	C	C	C	C	C	C	C	C	C	C	C	C	C	C	C	C	C	C	S
G/A	5A	700454611	A	A		A	X	G	G	G		N	G	G	G	N	G	G	G	G	G	G	G	N	G	G	G	G	G	G	G	G	G	G	G	G	G	G	G	G	G	G	G	N	G	G	G	G	G
A/T	5A	700455027	T	T		T	X	A	A	A		A	A	A	A	A	A	A	A	A	A	A	A	A	A	A	A	A	A	A	A	A	A	A	A	A	A	A	A	A	A	A	A	A	A	A	A	A	A
C/T	5A	700455029	T	T		T	X	C	C	C		C	C	C	C	C	C	C	C	C	C	C	C	C	C	C	C	C	C	C	C	C	C	C	C	C	C	C	C	C	C	C	C	C	C	C	C	C	C
C/T	5A	700466995	T	T		T	X	C	C	C		C	C	C	C	C	C	C	C	C	C	C	C	C	C	C	C	C	C	C	C	C	C	C	C	C	C	C	C	C	C	C	C	C	C	C	C	C	C
T/C	5A	700467000	C	C		C	X	T	T	T		Y	T	T	T	T	T	T	T	T	T	T	T	T	T	T	T	T	T	T	T	T	T	T	T	T	T	T	T	T	T	T	T	T	T	T	T	T	T
T/C	5A	700467017	C	C		C	X	T	T	T		N	T	T	T	T	T	T	T	T	T	T	T	T	T	T	T	T	T	T	T	T	T	T	T	T	T	T	T	T	T	T	T	T	T	T	T	T	T
C/T	5A	700467028	T	T		T	X	C	C	C		C	C	C	C	C	C	C	C	C	C	C	C	C	C	C	C	C	C	C	C	C	C	C	C	C	C	C	C	C	C	C	C	C	C	C	C	C	C
A/G	5A	700467696	G	G		G	X	A	A	A		A	A	A	A	A	A	A	A	A	A	A	A	A	N	A	A	A	A	A	A	A	A	A	A	A	A	A	A	N	N	A	A	A	A	A	A	A	A
T/G	5A	700467763	G	G		G	X	T	T	T		T	T	T	T	T	T	T	T	T	T	T	T	T	T	T	T	T	T	T	T	T	T	T	T	N	T	T	T	T	N	T	T	T	T	T	N	T	T
C/T	5A	700467797	T	T		T	X	C	C	C		C	C	C	C	C	C	C	C	C	C	C	C	C	C	C	C	C	C	C	C	C	C	C	C	N	C	C	C	C	N	C	C	C	C	C	N	C	C
G/C	5A	700595881	C	C		C	X	G	G	G		G	G	G	G	G	G	G	G	G	G	G	G	G	G	G	G	G	G	G	G	G	G	G	G	G	G	G	G	G	G	G	G	G	G	G	G	G	G
A/G	5A	700595987	G	G		G	X	A	A	A		A	A	A	A	A	A	A	A	A	A	A	A	A	A	A	A	A	A	A	A	A	A	A	A	A	A	A	A	A	A	A	A	A	A	A	A	A	A
A/G	5A	700596076	G	G		G	X	A	A	A		N	A	A	N	A	A	A	A	A	A	A	A	A	A	A	A	R	A	A	A	A	A	A	A	A	A	A	A	A	A	A	A	A	A	A	A	A	A
A/G	5A	700596622	G	G		G	X	A	A	A		N	A	A	A	A	A	A	A	A	A	A	A	A	A	A	A	A	A	A	A	A	A	A	A	A	A	A	A	A	A	A	A	A	A	A	A	A	A
C/T	5A	700596664	T	T		T	X	C	C	C		C	C	C	C	C	C	C	C	C	C	C	C	C	C	C	C	C	C	C	C	C	C	C	C	C	C	C	C	C	C	C	C	C	C	C	C	C	C
T/C	5A	700596667	C	C		C	X	T	T	T		T	T	T	T	T	T	T	T	T	T	T	T	T	T	T	T	T	T	T	T	T	T	T	T	T	T	T	T	T	T	T	T	T	T	T	T	T	T
T/C	5A	700597022	C	C		C	X	T	T	T		T	T	T	T	T	T	T	T	T	T	T	T	T	T	T	T	T	T	T	T	T	T	T	T	T	T	T	T	T	T	T	T	T	T	T	T	T	T
T/C	5A	700597025	C	C		C	X	T	T	T		N	T	T	T	T	T	T	T	T	T	T	T	T	T	T	T	T	T	T	T	T	T	T	T	T	T	T	T	T	T	T	T	T	T	T	T	T	T
T/C	5A	700597058	C	C		C	X	T	T	T		T	T	T	T	T	T	T	T	T	T	T	T	T	T	T	T	T	T	T	T	T	T	T	T	T	T	T	T	T	T	T	T	T	T	T	T	T	T
G/A	5A	700597067	A	A		A	X	G	G	G		G	G	G	G	G	G	G	G	G	G	G	G	G	G	G	G	G	G	G	G	G	G	G	G	G	G	G	G	G	G	G	G	G	G	G	G	G	G
G/A	5A	700597177	A	A		A	X	G	G	G		G	G	G	G	G	G	G	G	G	G	G	G	G	G	G	G	G	G	G	G	G	G	G	G	G	G	G	G	G	G	G	G	G	G	G	G	G	G
G/A	5A	700597227	A	A		A	X	G	G	G		G	G	G	G	G	G	G	G	G	G	G	G	G	G	G	G	G	G	G	G	G	G	G	G	G	G	G	G	G	G	G	G	G	G	G	G	G	G
C/T	5A	700597244	T	T		T	X	C	C	C		C	C	C	C	C	C	C	C	C	C	C	C	C	C	C	C	C	C	C	C	C	C	C	C	C	C	C	C	C	C	C	C	C	C	C	C	C	C
T/C	5A	700619991	C	C		C	X	T	T	T		T	T	T	T	T	T	T	T	T	T	T	T	T	T	T	T	T	T	T	T	T	T	T	T	T	T	T	T	T	T	T	T	T	T	T	T	T	T
G/T	5A	700620153	T	T		T	X	G	G	G		G	G	G	G	G	G	G	G	G	G	G	G	G	G	G	G	G	G	G	G	G	G	G	G	G	G	G	G	G	G	G	G	G	G	G	G	G	G
G/A	5A	700620189	A	A		A	X	G	G	G		G	G	G	G	G	G	G	G	G	G	G	G	G	G	G	G	G	G	G	G	G	G	G	G	G	G	G	G	G	G	G	G	G	G	G	G	G	G
C/T	5A	700620207	T	T		T	X	C	C	C		C	C	C	C	C	C	C	C	C	C	C	C	C	C	C	C	C	C	C	C	C	C	C	C	C	C	C	C	C	C	C	C	C	C	C	C	C	C
C/T	5A	700620218	T	T		T	X	C	C	C		C	C	C	C	C	C	C	C	C	C	C	C	C	C	C	C	C	C	C	C	C	C	C	C	C	C	C	C	C	C	C	C	C	C	C	C	C	C
G/A	5A	700620232	A	A		A	X	G	G	G		G	G	G	G	G	G	G	G	G	G	G	G	G	G	G	G	G	G	G	G	G	G	G	G	G	G	G	G	G	G	G	G	G	G	G	G	G	G
C/T	5A	700620457	T	T		T	X	C	C	C		C	C	C	C	C	C	C	C	C	C	C	C	C	C	C	C	C	C	C	C	C	C	C	C	C	C	C	C	C	C	C	C	C	C	C	C	C	C
T/G	5A	700621007	G	G		G	X	T	T	T		T	T	T	T	T	T	T	T	T	T	T	T	T	T	T	T	T	T	T	T	T	T	T	T	T	T	T	T	T	T	T	T	T	T	T	T	T	T
T/C	5A	700621048	C	C		C	X	T	T	T		T	T	T	T	T	T	T	T	T	T	T	T	T	T	T	T	T	T	T	T	T	T	T	T	T	T	T	T	T	T	T	T	T	T	T	T	T	T
T/C	5A	700621090	C	C		C	X	T	T	T		T	T	T	T	T	T	T	T	T	T	T	T	T	T	T	T	T	T	T	T	T	T	T	T	T	T	T	T	T	T	T	T	T	T	T	T	T	T
G/C	5A	700621115	C	C		C	X	G	N	N		G	G	N	G	G	G	G	G	G	G	G	G	G	G	G	G	G	G	G	G	G	G	G	G	G	G	G	G	G	G	G	G	G	G	G	G	G	G
A/G	5A	700621175	G	G		G	X	A	A	A		N	A	A	A	A	A	A	A	A	A	A	A	A	A	A	A	A	A	A	A	A	A	A	A	A	A	A	A	A	A	A	A	A	A	A	A	A	A
T/C	5A	700663141	C	C		C	X	T	T	T		T	T	T	T	T	T	T	T	T	T	T	T	T	T	T	T	T	T	T	T	T	T	T	T	T	T	T	T	T	T	T	T	T	T	T	T	T	T
A/C	5A	700663164	C	C		C	X	A	A	A		N	A	A	A	A	A	A	A	A	A	A	A	A	A	A	A	A	A	A	A	A	A	A	A	A	A	A	A	A	A	A	A	A	A	A	A	A	A
A/G	5A	700663569	G	G		G	X	A	A	A		N	A	A	A	A	A	A	A	A	A	A	A	A	A	A	A	A	A	A	A	A	A	A	A	A	A	A	A	A	R	A	A	A	A	A	A	A	A
A/G	5A	700663596	G	G		G	X	A	A	A		N	A	A	A	A	A	A	A	A	A	A	A	A	A	A	A	A	A	A	A	A	A	A	A	A	A	A	A	A	A	A	A	A	A	A	A	A	A
A/G	5A	700664435	G	G		G	X	A	A	A		N	A	A	A	A	A	A	A	A	A	A	A	A	A	A	A	A	A	A	A	A	A	A	A	A	A	A	A	A	A	A	A	A	A	A	A	A	A
A/G	5A	700664606	G	G		G	X	A	A	A		N	A	A	A	A	A	A	A	A	A	A	A	A	A	A	A	A	A	A	A	A	A	A	A	A	A	A	A	A	A	A	A	A	A	A	A	A	A
T/C	5A	700665083	C	C		C	X	T	T	T		N	T	T	T	T	T	T	T	T	T	T	T	T	T	T	T	T	T	T	T	T	T	T	T	T	T	T	T	T	T	T	T	T	T	T	T	T	T
T/A	5A	700666616	A	A		A	X	T	T	T		T	T	T	T	T	T	T	T	T	T	T	T	T	T	T	T	T	T	T	T	T	T	T	T	T	T	T	T	T	T	T	T	T	T	T	T	T	T
G/A	5A	700666653	A	A		A	X	G	G	G		G	G	G	G	G	G	G	G	G	G	G	G	G	G	G	G	G	G	G	G	G	G	G	G	G	G	G	G	G	G	G	G	G	G	G	G	G	G
C/T	5A	700666672	T	T		T	X	C	C	C		C	C	C	C	C	C	C	C	C	C	C	C	C	C	C	C	C	C	C	C	C	C	C	C	C	C	C	C	C	C	C	C	C	C	C	C	C	C
A/G	5A	700666701	G	G		G	X	A	A	A		A	A	A	A	A	A	A	A	A	A	A	A	A	A	A	A	A	A	A	A	A	A	A	A	A	A	A	A	A	A	A	A	A	A	A	A	A	A
G/A	5A	700666907	A	A		A	X	G	G	G		G	G	G	G	G	G	G	G	G	G	G	G	G	G	G	G	G	G	G	G	G	G	G	G	G	G	G	G	G	G	G	G	G	G	G	G	G	G
A/C	5A	700667138	C	C		C	X	A	A	A		M	A	A	A	A	A	A	A	A	A	A	A	A	A	A	A	A	A	A	A	A	A	A	A	A	A	A	A	A	A	A	A	A	A	A	A	A	A
T/A	5A	700695564	A	A		A	X	T	T	T		T	T	T	T	T	T	T	T	T	T	T	T	T	T	T	T	T	T	T	T	T	T	T	T	T	T	T	T	T	T	T	T	T	T	T	T	T	T
A/C	5A	700785263	C	C		C	X	A	A	A		A	A	A	A	A	A	A	A	A	A	A	A	A	A	A	A	A	A	A	A	A	A	A	A	A	N	A	A	A	A	A	A	A	A	A	A	A	A
A/G	5A	700785347	G	G		G	X	A	A	A		A	A	A	A	A	A	A	A	A	A	A	A	A	A	A	A	A	A	A	A	A	A	A	A	A	A	A	A	A	A	A	A	A	A	A	A	A	A
T/A	5A	700786029	A	A		A	X	N	N	N		T	T	N	T	T	T	T	T	T	T	T	T	T	T	T	T	N	T	T	N	T	T	T	T	T	N	N	T	T	T	T	T	T	T	T	T	N	N
A/T	5A	700786030	T	T		T	X	N	A	A		A	A	N	A	A	A	A	A	A	A	A	A	A	A	A	A	N	A	A	N	A	A	A	A	A	N	N	A	A	A	A	A	A	A	A	A	N	N
T/C	5A	700798359	C	C		C	X	T	T	T		T	T	T	T	T	T	T	T	T	T	T	T	T	T	T	T	T	T	T	T	T	T	T	T	T	T	T	T	T	T	T	T	T	T	T	T	T	T
A/G	5A	700798707	G	G		G	X	A	A	A		A	A	A	A	A	A	A	A	A	A	A	R	A	A	A	A	A	A	A	A	A	A	A	A	A	A	A	A	A	A	A	A	A	A	A	A	A	A
T/C	5A	700798748	C	C		C	X	T	T	T		T	T	T	T	T	T	T	T	T	T	T	T	T	T	T	T	T	T	T	T	T	T	T	T	T	T	T	T	T	T	T	T	T	T	T	T	T	T
G/A	5A	700798805	A	A		A	X	G	G	G		G	G	G	G	G	G	G	G	G	G	G	G	G	G	G	G	G	G	G	G	G	G	G	G	G	G	G	G	G	G	G	G	G	G	G	G	G	G
G/A	5A	700798850	A	A		A	X	G	G	G		N	G	G	G	G	G	G	G	G	G	G	G	G	G	G	G	G	G	G	G	G	G	G	G	G	G	G	G	G	G	G	G	G	G	G	G	G	G
G/C	5A	700798853	C	C		C	X	G	G	G		G	G	G	G	G	G	G	G	G	G	G	G	G	G	G	G	G	G	G	G	G	G	G	G	G	G	G	G	G	G	G	G	G	G	G	G	G	G
T/G	5A	700799068	G	G		G	X	T	T	T		T	T	T	T	T	T	T	T	T	T	T	T	T	T	T	T	T	T	T	T	T	T	T	T	T	T	T	T	T	T	T	T	T	T	T	T	T	T
A/G	5A	700799070	G	G		G	X	A	A	A		A	A	A	A	A	A	A	A	A	A	A	A	A	A	A	A	A	A	A	A	A	A	A	A	A	A	A	A	A	A	A	A	A	A	A	A	A	A
A/C	5A	700799314	C	C		C	X	A	A	A		A	A	A	A	A	A	A	A	A	A	A	A	A	A	A	A	A	A	A	A	A	A	A	A	A	A	A	A	A	A	A	A	A	A	A	A	A	A
C/G	5A	700799428	G	G		G	X	C	C	C		N	C	C	C	C	C	C	C	C	C	C	C	C	C	C	C	C	C	C	C	C	C	C	C	C	C	C	C	C	C	C	C	C	C	C	C	C	C
A/G	5A	700849648	G	G		G	X	A	A	A		A	A	A	N	A	A	A	N	N	A	A	A	A	A	A	A	A	A	A	A	N	N	A	A	A	A	A	A	A	A	A	A	A	N	N	A	A	A
G/A	5A	700850079	A	A		A	X	G	G	G		G	G	N	G	G	G	G	G	G	G	G	G	G	G	G	G	G	G	G	G	G	G	N	G	G	G	G	G	G	G	G	G	G	G	G	G	G	G
A/G	5A	700851485	G	G		G	X	A	A	A		N	A	N	N	N	A	N	A	A	N	A	A	N	N	A	A	A	A	A	A	A	A	A	A	A	A	A	A	A	A	A	A	A	A	A	A	A	A
C/T	5A	700866948	T	T		T	X	C	C	C		C	C	C	C	C	C	C	C	C	C	C	Y	C	C	C	C	C	C	C	C	C	C	C	C	C	C	C	C	C	C	C	C	C	C	C	C	C	C
T/C	5A	700867000	C	C		C	X	T	T	T		N	T	T	T	T	T	T	T	T	T	T	T	T	T	T	T	T	T	T	T	T	T	T	T	T	T	T	T	T	T	T	T	T	T	T	T	T	T
G/C	5A	700867030	C	C		C	X	G	G	G		G	G	G	G	G	G	G	G	G	G	G	G	G	G	G	G	G	G	G	G	G	G	G	G	G	G	G	G	G	G	G	G	G	G	G	G	G	G
A/T	5A	700867032	T	T		T	X	A	A	A		A	A	A	A	A	A	A	A	A	A	A	A	A	A	A	A	A	A	A	A	A	A	A	A	A	A	A	A	A	A	A	A	A	A	A	A	A	A
G/T	5A	700867037	T	T		T	X	G	G	G		G	G	G	G	G	G	G	G	G	G	G	G	G	G	G	G	G	G	G	G	G	G	G	G	G	G	G	G	G	G	G	G	G	G	G	G	G	G
C/A	5A	700867080	A	A		A	X	C	C	C		C	C	C	C	C	C	C	C	C	C	C	C	C	C	C	C	C	C	C	C	C	C	C	C	C	C	C	C	C	C	C	C	C	C	C	C	C	C
T/C	5A	701070983	C	C		C	X	T	T	T		T	T	T	T	T	T	T	T	T	T	T	T	T	T	T	T	T	T	T	T	T	T	T	T	T	T	T	T	T	T	T	T	T	T	T	T	T	T
T/C	5A	701070986	C	C		C	X	T	T	T		T	T	T	T	T	T	T	T	T	T	T	T	T	T	T	T	T	T	T	T	T	T	T	T	T	T	T	T	T	T	T	T	T	T	T	T	T	T
G/T	5A	701071108	T	T		T	X	G	G	G		G	G	G	G	G	G	G	G	G	G	G	G	G	G	G	G	G	G	G	G	G	G	G	G	G	G	G	G	G	G	G	G	G	G	G	G	G	G
C/T	5A	701071281	T	T		T	X	C	C	C		C	C	C	C	C	C	C	C	C	C	C	C	C	C	C	C	C	C	C	C	C	C	C	C	C	C	C	C	C	C	C	C	C	C	C	C	C	C
A/G	5A	701071758	G	G		G	X	A	A	A		A	A	A	A	A	A	A	A	A	A	A	A	A	A	A	A	A	A	A	A	A	A	A	A	A	A	A	A	A	A	A	A	A	A	A	A	A	A
C/G	5A	701072166	G	G		G	X	C	C	C		C	C	C	C	C	C	C	C	C	C	C	C	C	C	C	C	C	C	C	C	C	C	C	C	C	C	C	C	C	C	C	C	C	C	C	C	C	C
C/A	5A	701072423	A	A		A	X	C	C	C		C	C	C	C	C	C	C	C	C	C	C	C	C	C	C	C	C	C	C	C	C	C	C	C	C	C	C	C	C	C	C	C	C	C	C	C	C	C
G/T	5A	701072444	T	T		T	X	G	G	G		G	G	G	G	G	G	G	G	G	G	G	G	G	G	G	G	G	G	G	G	G	G	G	G	G	G	G	G	G	G	G	G	G	G	G	G	G	G
T/C	5A	701073561	C	C		C	X	T	T	T		T	T	T	T	T	T	T	T	T	T	T	T	T	T	T	T	T	T	T	T	T	T	T	T	T	T	T	T	T	T	T	T	T	T	T	T	T	T
G/T	5A	701074218	T	T		T	X	G	G	G		G	G	G	G	G	G	G	G	G	G	G	G	G	G	G	G	G	G	G	G	G	G	G	G	G	G	G	G	G	G	G	G	G	G	G	G	G	G
A/G	5A	701074360	G	G		G	X	A	A	A		N	A	A	A	A	A	A	A	A	A	A	A	A	A	A	A	A	A	A	A	A	A	A	A	A	A	A	A	A	A	A	A	A	A	A	A	A	A
C/T	5A	701074601	T	T		T	X	C	C	C		C	C	C	C	C	C	C	C	C	C	C	C	C	C	C	C	C	C	C	C	C	C	C	C	C	C	C	C	C	C	C	C	C	C	C	C	C	C
G/T	5A	701074619	T	T		T	X	G	G	G		G	G	G	G	G	G	G	G	G	G	G	G	G	G	G	G	G	G	G	G	G	G	G	G	G	G	G	G	G	G	G	G	G	G	G	G	G	G
G/T	5A	701074664	T	T		T	X	G	G	G		G	G	G	G	G	G	G	G	G	G	G	G	G	G	G	G	G	G	G	G	G	G	G	G	G	G	G	G	G	G	G	G	G	G	G	G	G	G
C/T	5A	701074676	T	T		T	X	C	C	C		C	C	C	C	C	C	C	C	C	C	C	C	C	C	C	C	C	C	C	C	C	C	C	C	C	C	C	C	C	C	C	C	C	C	C	C	C	C
C/G	5A	701074760	G	G		G	X	C	C	C		C	C	C	C	C	C	C	C	C	C	C	C	C	C	C	C	C	C	C	C	C	C	C	C	C	C	C	C	C	C	C	C	C	C	C	C	C	C
G/A	5A	701074967	A	A		A	X	G	G	G		G	G	G	G	G	G	G	G	G	G	G	G	G	G	G	G	G	G	G	G	G	G	G	G	G	G	G	G	G	G	G	G	G	G	G	G	G	G
G/A	5A	701075450	A	A		A	X	G	G	G		G	G	G	G	G	G	G	G	G	G	G	G	G	G	G	G	G	G	G	G	G	G	G	G	G	G	G	G	G	G	G	G	G	G	G	G	G	G
T/C	5A	701075507	C	C		C	X	T	T	T		T	T	T	T	T	T	T	T	T	T	T	T	T	T	T	T	T	T	T	T	T	T	T	T	T	T	T	T	T	T	T	T	T	T	T	T	T	T
C/T	5A	701075549	T	T		T	X	C	C	C		C	C	C	C	C	C	C	C	C	C	C	C	C	C	C	C	C	C	C	C	C	C	C	C	C	C	C	C	C	C	C	C	C	C	C	C	C	C
C/T	5A	701075680	T	T		T	X	C	C	C		C	C	C	C	C	C	C	C	C	C	C	C	C	C	C	C	C	C	C	C	C	C	C	C	C	C	C	C	C	C	C	C	C	C	C	C	C	C
C/T	5A	701075720	T	T		T	X	C	C	C		C	C	C	C	C	C	C	C	C	C	C	C	C	C	C	C	C	C	C	C	C	C	C	C	C	C	C	C	C	C	C	C	C	C	C	C	C	C
T/C	5A	701075786	C	C		C	X	T	T	T		T	T	T	T	T	T	T	T	T	T	T	T	T	T	T	T	T	T	T	T	T	T	T	T	T	T	T	T	T	T	T	T	T	T	T	T	T	T
A/C	5A	701075912	C	C		C	X	A	A	A		N	A	A	A	A	A	A	A	A	A	A	A	A	A	A	A	A	A	A	A	A	A	A	A	A	A	A	A	A	A	A	A	A	A	A	A	A	A
C/G	5A	701298465	G	G		G	X	C	C	C		N	C	C	C	C	C	C	C	C	C	C	C	C	C	C	C	C	C	C	C	C	C	C	C	C	C	C	C	C	C	C	C	C	C	C	C	C	C
T/A	5A	701298476	A	A		A	X	T	T	T		N	T	T	T	T	T	T	T	T	T	T	T	W	T	T	T	T	T	T	T	T	T	T	T	T	T	T	T	T	T	T	T	T	T	T	T	T	T
C/T	5A	701298488	T	T		T	X	C	C	C		C	C	C	C	C	C	C	C	C	C	C	C	Y	C	C	C	C	C	C	C	C	C	C	C	C	C	C	C	C	C	C	C	C	C	C	C	C	C
T/C	5A	701298705	C	C		C	X	T	T	T		T	T	T	T	T	T	T	T	T	T	T	T	T	T	T	T	T	T	T	T	T	T	T	T	T	T	T	T	T	T	T	T	T	T	T	T	T	T
A/C	5A	701298933	C	C		C	X	A	A	A		A	A	A	A	A	A	M	A	A	A	A	A	A	A	A	A	A	A	N	A	A	A	A	A	A	A	A	A	A	A	A	A	A	A	A	A	A	A
G/A	5A	701300208	A	A		A	X	G	G	G		N	G	G	G	G	G	G	G	G	G	G	G	G	G	G	G	G	G	G	G	G	G	G	G	G	G	G	G	G	G	G	G	G	G	G	G	N	G
T/C	5A	701300669	C	C		C	X	T	T	T		Y	T	T	T	T	T	T	T	T	T	T	T	Y	T	T	N	T	T	T	T	T	T	T	T	T	T	T	T	T	T	T	T	T	T	T	T	T	T
G/C	5A	701300763	C	C		C	X	G	G	G		G	G	G	G	G	G	G	G	G	G	G	G	G	G	G	G	G	G	G	G	G	G	G	G	G	G	G	S	G	G	G	G	G	G	G	G	G	G
A/G	5A	701300932	G	G		G	X	A	A	A		N	A	A	A	A	A	A	A	A	A	A	A	A	A	A	A	A	A	A	A	A	A	A	A	A	A	A	A	A	A	A	A	A	A	A	A	A	A
C/G	5A	701301084	G	G		G	X	C	C	C		N	C	C	C	C	C	C	C	C	C	C	C	C	C	C	C	C	C	C	C	C	C	C	C	C	C	C	C	C	C	C	C	C	C	C	C	C	C
C/T	5A	701301474	T	T		T	X	C	C	C		N	C	N	N	C	C	C	N	C	C	C	C	C	C	C	C	C	C	C	C	C	C	N	C	C	C	C	N	C	C	C	C	C	C	C	C	C	C
A/G	5A	701303288	G	G		G	X	A	A	A		N	A	N	A	A	A	A	A	A	A	A	A	N	A	A	A	A	A	A	A	A	A	A	A	A	A	A	A	A	A	A	A	A	A	A	A	A	A
A/T	5A	701303318	T	T		T	X	A	A	A		N	A	N	A	A	A	A	A	A	A	A	A	N	A	A	N	A	N	A	A	N	A	A	A	A	A	A	A	A	A	A	A	A	A	A	A	A	A
G/C	5A	701304511	C	C		C	X	G	G	G		N	G	N	G	G	G	G	G	G	G	G	G	G	G	G	G	G	N	G	G	G	G	G	G	G	G	G	G	G	G	N	G	G	G	G	G	G	G
A/G	5A	701304689	G	G		G	X	A	A	A		N	A	A	A	A	A	A	A	A	A	N	A	A	A	A	A	R	A	A	N	A	A	A	A	A	A	A	A	A	A	A	A	R	A	A	A	A	A
C/T	5A	701304795	T	T		T	X	C	C	C		N	C	N	C	C	N	C	C	C	C	C	C	C	C	C	C	C	N	C	C	N	N	C	C	C	C	C	C	N	C	C	C	C	C	C	N	C	C
C/G	5A	701566171	G	G		G	X	C	C	C		N	C	C	C	C	C	C	C	N	C	C	C	C	C	C	C	C	N	C	C	C	C	C	C	C	C	C	N	C	C	N	C	C	N	C	C	C	N
C/T	5A	701566583	T	T		T	X	C	C	C		N	C	C	C	C	C	C	C	C	C	C	C	C	C	C	C	C	C	C	C	C	C	C	C	C	C	C	C	C	C	C	C	C	C	C	C	C	C
A/G	5A	701567642	G	G		G	X	A	A	A		A	A	A	A	A	A	A	A	A	A	A	A	A	A	A	A	A	A	A	A	A	A	A	A	A	A	A	A	A	A	A	A	A	A	A	A	A	A
A/G	5A	701909049	G	G		G	X	A	A	A		N	A	A	A	A	A	A	A	A	A	A	A	A	A	A	A	A	A	A	A	A	A	A	A	A	A	A	A	A	A	A	A	A	A	A	A	A	A
C/T	5A	701909219	T	T		T	X	C	C	C		N	C	C	C	C	C	C	C	C	C	C	C	C	C	C	C	C	C	C	C	C	C	C	C	C	C	C	C	C	C	C	C	C	C	C	C	C	C
A/T	5A	701963590	T	T		T	X	A	A	A		N	A	A	A	A	A	A	A	A	A	A	A	A	A	A	A	A	A	A	A	A	A	A	A	A	A	A	A	A	A	A	A	A	A	A	A	A	A
C/G	5A	701963720	G	G		G	X	C	C	C		S	C	C	C	C	C	C	C	C	C	C	C	C	C	C	C	C	C	C	C	C	C	C	C	C	C	C	C	C	C	C	C	C	C	C	C	C	C
A/C	5A	701963783	C	C		C	X	A	A	A		M	A	A	A	A	A	A	A	A	A	A	A	A	A	A	A	A	A	A	A	A	A	A	A	A	A	A	A	A	A	A	A	A	A	A	A	A	A
A/G	5A	701963835	G	G		G	X	A	A	A		A	A	A	A	A	A	A	A	A	A	A	A	A	A	A	A	A	A	A	A	A	A	A	A	A	A	A	A	A	A	A	A	A	A	A	A	A	A
T/C	5A	701963836	C	C		C	X	T	T	T		T	T	T	T	T	T	T	T	T	T	T	T	T	T	T	T	T	T	T	T	T	T	T	T	T	T	T	T	T	T	T	T	T	T	T	T	T	T
T/C	5A	701964205	C	C		C	X	T	T	T		T	T	T	T	T	T	T	T	T	T	T	T	T	T	T	T	T	T	T	T	T	T	T	T	T	T	T	T	T	T	T	T	T	T	T	T	T	T
T/A	5A	701964366	A	A		A	X	T	T	T		N	T	T	T	T	T	T	T	T	T	T	T	T	T	T	T	T	T	T	T	T	T	T	T	T	T	T	T	T	T	T	T	T	T	T	T	T	T
A/G	5A	701964460	G	G		G	X	A	A	A		N	A	A	A	A	A	R	A	A	A	A	A	A	A	A	A	A	A	A	A	A	A	A	A	A	A	A	A	A	A	A	A	A	A	A	A	A	A
C/T	5A	701964550	T	T		T	X	C	C	C		C	C	C	C	C	C	C	C	C	C	C	C	C	C	C	C	C	C	C	C	C	C	C	C	C	C	C	C	C	C	C	C	C	C	C	C	C	C
C/T	5A	701964648	T	T		T	X	C	C	C		N	C	C	C	C	C	C	C	C	C	C	C	C	C	C	C	C	C	C	C	C	C	C	C	C	C	C	C	C	C	C	C	C	C	C	C	C	C
A/C	5A	701964772	C	C		C	X	A	A	A		N	A	A	A	A	A	A	A	A	A	A	A	A	A	A	A	A	A	A	A	A	A	A	A	A	A	A	A	A	A	A	A	A	A	A	A	A	A
A/G	5A	701964792	G	G		G	X	A	A	A		A	A	A	A	A	A	A	A	A	A	A	A	A	A	A	A	A	A	A	A	A	A	A	A	A	A	A	A	A	A	A	A	A	A	A	A	A	A
A/T	5A	701964833	T	T		T	X	A	A	A		A	A	A	A	A	A	A	A	A	A	A	A	A	A	A	A	A	A	A	A	A	A	A	A	A	A	A	A	A	A	A	A	A	A	A	A	A	A
T/C	5A	701965027	C	C		C	X	T	T	T		T	T	T	T	T	T	T	T	T	T	T	T	T	T	T	T	T	T	T	T	T	T	T	T	T	T	T	T	T	T	T	T	T	T	T	T	T	T
T/C	5A	701965429	C	C		C	X	T	T	T		T	T	T	T	T	T	T	T	T	T	T	T	T	T	T	T	T	T	T	T	T	T	T	T	T	T	T	T	T	T	T	T	T	T	T	T	T	T
G/A	5A	701999798	A	A		A	X	G	G	G		G	G	G	G	G	G	G	G	G	G	G	G	G	G	G	G	G	G	G	G	G	G	G	G	G	G	G	G	G	G	G	G	G	G	G	G	G	G
G/A	5A	702000121	A	A		A	X	G	G	G		G	G	G	G	G	G	G	G	G	G	G	G	R	G	G	G	G	G	G	G	G	G	G	G	G	G	G	G	G	G	G	G	G	G	G	G	G	G
A/G	5A	702000126	G	G		G	X	A	A	A		A	A	A	A	A	A	A	A	A	A	A	A	R	A	A	A	A	A	A	A	A	A	A	A	A	A	A	A	A	A	A	A	A	A	A	A	A	A
G/A	5A	702000164	A	A		A	X	G	G	G		G	G	G	G	G	G	G	G	G	G	G	G	G	G	G	G	G	G	G	G	G	G	G	G	G	G	G	G	G	G	G	G	G	G	G	G	G	G
C/G	5A	702000444	G	G		G	X	C	C	C		C	C	C	C	C	C	C	C	C	C	C	C	C	C	C	C	C	C	C	C	C	C	C	C	C	C	C	C	C	C	C	C	C	C	C	C	C	C
T/G	5A	702000512	G	G		G	X	T	T	T		T	T	T	T	T	T	T	T	T	T	T	T	T	T	T	T	T	T	T	T	T	T	T	T	T	T	T	T	T	T	T	T	T	T	T	T	T	T
G/C	5A	702000753	C	C		C	X	G	G	G		G	G	G	G	G	G	G	G	G	G	G	G	G	G	G	G	G	G	G	G	G	G	G	G	G	G	G	G	G	G	G	G	G	G	G	G	G	G
G/A	5A	702000844	A	A		A	X	G	G	G		G	G	G	G	G	G	G	G	G	G	G	G	G	G	G	G	G	G	G	G	G	G	G	G	G	G	G	G	G	G	G	G	G	G	G	G	G	G
T/A	5A	702000875	A	A		A	X	T	T	T		T	T	T	T	T	T	T	T	T	T	T	T	T	T	T	T	T	T	T	T	T	T	T	T	T	T	T	T	T	T	T	T	T	T	T	T	T	T
C/A	5A	702000876	A	A		A	X	C	C	C		C	C	C	C	C	C	C	C	C	C	C	C	C	C	C	C	C	C	C	C	C	C	C	C	C	C	C	C	C	C	C	C	C	C	C	C	C	C
T/G	5A	702133497	G	N		G	X	T	T	T		T	T	T	T	T	T	T	T	T	T	T	T	T	T	T	T	T	T	T	T	T	T	T	T	T	T	T	T	T	T	T	T	T	T	T	T	T	T
G/T	5A	702133535	T	N		T	X	G	G	G		G	G	G	G	G	G	G	G	G	G	G	G	G	G	G	G	G	G	G	G	G	G	G	G	G	G	G	G	G	G	G	G	G	G	G	G	G	G
A/T	5A	702133825	T	N		T	X	A	A	A		A	A	A	A	A	A	A	A	A	A	A	A	A	A	A	A	A	A	A	A	A	A	A	A	A	A	A	A	A	A	A	A	A	A	A	A	A	A
C/T	5A	702134002	T	N		T	X	C	C	C		C	C	C	C	C	C	C	C	C	C	C	C	C	C	C	C	C	C	C	C	C	C	C	C	C	C	C	C	C	C	C	C	C	C	C	C	C	C
G/A	5A	702134201	A	N		A	X	G	G	G		G	G	G	G	G	G	G	G	G	G	G	G	G	G	G	G	G	G	G	G	G	G	G	G	G	G	G	G	G	G	G	G	G	G	G	G	G	G
C/T	5A	702136100	T	T		T	X	C	C	C		C	C	C	C	C	C	C	C	C	C	C	C	C	C	C	C	C	C	C	C	C	C	C	C	C	C	C	C	C	C	C	C	C	C	C	C	C	C
A/G	5A	702136139	G	G		G	X	A	A	A		A	A	A	A	A	A	A	A	A	A	A	A	A	A	A	A	A	A	A	A	A	A	A	A	A	A	A	A	A	A	A	A	A	A	A	A	A	A
G/C	5A	702136179	C	C		C	X	G	G	G		G	G	G	G	G	G	G	G	G	G	G	G	G	G	G	G	G	G	G	G	G	G	G	G	G	G	G	G	G	G	G	G	G	G	G	G	G	G
A/G	5A	702136190	G	G		G	X	A	A	A		A	A	A	A	A	A	A	A	A	A	A	A	A	A	A	A	A	A	A	A	A	A	A	A	A	A	A	A	A	A	A	A	A	A	A	A	A	A
G/A	5A	702165993	A	A		A	X	G	G	G		G	G	G	G	G	G	G	G	G	G	G	G	G	G	G	G	G	G	G	G	G	G	G	G	G	G	G	G	G	G	G	G	G	G	G	G	G	G
G/C	5A	702166055	C	C		C	X	G	G	G		G	G	G	G	G	G	G	G	G	G	G	G	G	G	G	G	G	G	G	G	G	G	G	G	G	G	G	G	G	G	G	G	G	G	G	G	G	G
G/A	5A	702166106	A	A		A	X	G	G	G		G	G	G	G	G	G	G	G	G	G	G	G	G	G	G	G	G	G	G	G	G	G	G	G	G	G	G	G	G	G	G	G	G	G	G	G	G	G
A/G	5A	702166352	G	G		G	X	A	A	A		A	A	A	A	A	A	A	A	A	A	A	A	A	A	A	A	A	A	A	A	A	A	A	A	A	A	A	A	A	A	A	A	A	A	A	A	A	A
A/C	5A	702167837	C	C		C	X	A	A	A		A	A	A	A	A	A	A	A	A	A	A	A	A	A	A	A	A	A	A	A	A	A	A	A	A	A	A	A	A	A	A	A	A	A	A	A	A	A
C/T	5A	702167930	T	T		T	X	C	C	C		C	C	C	C	C	C	C	C	C	C	C	C	C	C	C	C	C	C	C	C	C	C	C	C	C	C	C	C	C	C	C	C	C	C	C	C	C	C
G/C	5A	702168081	C	C		C	X	G	G	G		G	G	G	G	G	G	G	G	G	G	G	G	G	G	G	G	G	G	G	G	G	G	G	G	G	G	G	G	G	G	G	G	G	G	G	G	G	G
G/A	5A	702168162	A	A		A	X	G	G	G		G	G	G	G	G	G	G	G	G	G	G	G	G	G	G	G	G	G	G	G	G	G	G	G	G	G	G	G	G	G	G	G	G	G	G	G	G	G
G/A	5A	702168186	A	A		A	X	G	G	G		G	G	G	G	G	G	G	G	G	G	G	G	G	G	G	G	G	G	G	G	G	G	G	G	G	G	G	G	G	G	G	G	G	G	G	G	G	G
T/A	5A	702168217	A	A		A	X	T	T	T		T	T	T	T	T	T	T	T	T	T	T	T	T	T	T	T	T	T	T	T	T	T	T	T	T	T	T	T	T	T	T	T	T	T	T	T	T	T
A/G	5A	702168421	G	G		G	X	A	A	A		A	A	A	A	A	A	A	A	A	A	A	A	A	A	A	A	A	A	A	A	A	A	A	A	A	A	A	A	A	A	A	A	A	A	A	A	A	A
C/G	5A	702168775	G	G		G	X	C	C	C		C	C	C	C	C	C	C	C	C	C	C	C	C	C	C	C	C	C	C	C	C	C	C	C	C	C	C	C	C	C	C	C	C	C	C	C	C	C
A/C	5A	702168833	C	C		C	X	A	A	A		A	A	A	A	A	A	A	A	A	A	A	A	A	A	A	A	A	A	A	A	A	A	A	A	A	A	A	A	A	A	A	A	A	A	A	A	A	A
G/C	5A	702168868	C	C		C	X	G	G	G		G	G	G	G	G	G	G	G	G	G	G	G	G	G	G	G	G	G	G	G	G	G	G	G	G	G	G	G	G	G	G	G	G	G	G	G	G	G
A/G	5A	702168910	G	G		G	X	A	A	A		A	A	A	A	A	A	A	A	A	A	A	A	A	A	A	A	A	A	A	A	A	A	A	A	A	A	A	A	A	A	A	A	A	A	A	A	A	A
A/G	5A	702168937	G	G		G	X	A	A	A		A	A	A	A	A	A	A	A	A	A	A	A	A	A	A	A	A	A	A	A	A	A	A	A	A	A	A	A	A	A	A	A	A	A	A	A	A	A
C/A	5A	702169036	A	A		A	X	C	C	C		C	C	C	C	C	C	C	C	C	C	C	C	C	C	C	C	C	C	C	C	C	C	C	C	C	C	C	C	C	C	C	C	C	C	C	C	C	C
C/G	5A	702169097	G	G		G	X	C	C	C		C	C	C	C	C	C	C	C	C	C	C	C	C	C	C	C	C	C	C	C	C	C	C	C	C	C	C	C	C	C	C	C	C	C	C	C	C	C
C/G	5A	702169484	G	G		G	X	C	C	C		C	C	C	C	C	C	C	C	C	C	C	C	C	C	C	C	C	C	C	C	C	C	C	C	C	C	C	C	C	C	C	C	C	C	C	C	C	C
C/G	5A	702169678	G	G		G	X	C	C	C		C	C	C	C	C	C	C	C	C	C	C	C	C	C	C	C	C	C	C	C	C	C	C	C	C	C	C	C	C	C	C	C	C	C	C	C	C	C
T/G	5A	702172454	G	G		G	X	T	T	T		T	T	T	T	T	T	T	T	T	T	T	T	T	T	T	T	T	T	T	T	T	T	T	T	T	T	T	T	T	T	T	T	T	T	T	T	T	T
G/C	5A	702172505	C	C		C	X	G	G	G		G	G	G	G	G	G	G	G	G	G	G	G	G	G	G	G	G	G	G	G	G	G	G	G	G	G	G	G	G	G	G	G	G	G	G	G	G	G
C/G	5A	702172555	G	G		G	X	C	C	C		C	C	C	C	C	C	C	C	C	C	C	C	C	C	C	C	C	C	C	C	C	C	C	C	C	C	C	C	C	C	C	C	C	C	C	C	C	C
G/C	5A	702172615	C	C		C	X	G	G	G		G	G	G	G	G	G	G	G	G	G	G	G	G	G	G	G	G	G	G	G	G	G	G	G	G	G	G	G	G	G	G	G	G	G	G	G	G	G
G/C	5A	702172657	C	C		C	X	G	G	G		G	G	G	G	G	G	G	G	G	G	G	G	G	G	G	G	G	G	G	G	G	G	G	G	G	G	G	G	G	G	G	G	G	G	G	G	G	G
A/C	5A	702226719	C	C		C	X	A	A	A		A	A	A	A	A	A	A	A	A	A	A	A	A	A	A	A	A	A	A	A	A	A	A	A	A	A	A	A	A	A	A	A	A	A	A	A	A	A
G/C	5A	702226766	C	C		C	X	G	G	G		G	G	G	G	G	G	G	G	G	G	G	G	G	G	G	G	G	G	G	G	G	G	G	G	G	G	G	G	G	G	G	G	G	G	G	G	G	G
C/T	5A	702226767	T	T		T	X	C	C	C		C	C	C	C	C	C	C	C	C	C	C	C	C	C	C	C	C	C	C	C	C	C	C	C	C	C	C	C	C	C	C	C	C	C	C	C	C	C
G/A	5A	702226776	A	A		A	X	G	G	G		G	G	G	G	G	G	G	G	G	G	G	G	G	G	G	G	G	G	G	G	G	G	G	G	G	G	G	G	G	G	G	G	G	G	G	G	G	G
T/C	5A	702226978	C	C		C	X	T	T	T		T	T	T	T	T	T	T	T	T	T	T	T	T	T	T	T	T	T	T	T	T	T	T	T	T	T	T	T	T	T	T	T	T	T	T	T	T	T
C/T	5A	702227015	T	T		T	X	C	C	C		C	C	C	C	C	C	C	C	C	C	C	C	C	C	C	C	C	C	C	C	C	C	C	C	C	C	C	C	C	C	C	C	C	C	C	C	C	C
T/C	5A	702227675	C	C		C	X	T	T	T		T	T	T	T	T	T	T	T	T	T	T	T	T	T	T	T	T	T	T	T	T	T	T	T	T	T	T	T	T	T	T	T	T	T	T	T	T	T
T/C	5A	702501922	C	C		C	X	T	T	T		T	T	T	T	T	T	T	T	T	T	T	T	T	T	T	T	T	T	T	T	T	T	T	T	T	T	T	T	T	T	T	T	T	T	T	T	T	T
C/T	5A	702502325	T	T		T	X	C	C	C		C	C	C	C	C	C	C	C	C	C	C	C	C	C	C	C	C	C	C	C	C	C	C	C	C	C	C	C	C	C	C	C	C	C	C	C	C	C
A/G	5A	702502359	G	G		G	X	A	A	A		A	A	A	A	A	A	A	A	A	A	A	A	A	A	A	A	A	A	A	A	A	A	A	A	A	A	A	A	A	A	A	A	A	A	A	A	A	A
A/G	5A	702502418	G	G		G	X	A	A	A		A	A	A	A	A	A	A	A	A	A	A	A	A	A	A	A	A	A	A	A	A	A	A	A	A	A	A	A	A	A	A	A	A	A	A	A	A	A
C/T	5A	702502421	T	T		T	X	C	C	C		C	C	C	C	C	C	C	C	C	C	C	C	C	C	C	C	C	C	C	C	C	C	C	C	C	C	C	C	C	C	C	C	C	C	C	C	C	C
C/G	5A	702520854	G	G		G	X	C	C	C		C	C	C	C	C	C	C	C	C	C	C	C	C	C	C	C	C	C	C	C	C	C	C	C	C	C	C	C	C	C	C	C	C	C	C	C	C	C
C/G	5A	702521391	G	G		G	X	C	C	C		C	C	C	C	C	C	C	C	C	C	C	C	C	C	C	C	C	C	C	C	C	C	C	C	C	C	C	C	C	C	C	C	C	C	C	C	C	C
A/G	5A	702521538	G	G		G	X	A	A	A		A	A	A	A	A	A	A	A	A	A	A	A	A	A	A	A	A	A	A	A	A	A	A	A	A	A	A	A	A	A	A	A	A	A	A	A	A	A
A/T	5A	702522438	T	T		T	X	A	A	A		A	A	A	A	A	A	A	A	A	A	A	A	A	A	A	A	A	A	A	A	A	A	A	A	A	A	A	A	A	A	A	A	A	A	A	A	A	A
T/C	5A	702522446	C	C		C	X	T	T	T		T	T	T	T	T	T	T	T	T	T	T	T	T	T	T	T	T	T	T	T	T	T	T	T	T	T	T	T	T	T	T	T	T	T	T	T	T	T
C/G	5A	702631903	G	G		G	X	C	C	C		C	C	C	C	C	C	C	C	C	C	C	C	C	C	C	C	C	C	C	C	C	C	C	C	C	C	C	C	C	C	C	C	C	C	C	C	C	C
A/G	5A	702631925	G	G		G	X	A	A	A		R	A	A	A	A	A	A	A	A	A	A	A	A	A	A	A	A	A	A	A	A	A	A	A	A	A	A	A	A	A	A	A	A	A	A	A	A	A
C/A	5A	702720998	A	A		A	X	C	C	C		C	C	C	C	C	C	C	C	C	C	C	C	C	N	C	C	N	C	C	C	C	C	C	C	C	C	C	C	C	C	C	C	C	C	M	C	C	C
T/C	5A	702721008	C	C		C	X	T	T	T		T	T	T	T	T	T	T	T	T	T	T	T	T	N	T	T	N	T	T	T	T	T	T	T	T	T	T	T	T	T	T	T	T	T	T	T	T	T
C/T	5A	702721069	T	T		T	X	C	C	C		C	C	C	C	C	C	C	C	C	C	C	C	C	N	C	C	N	C	C	C	C	C	C	C	C	C	C	C	C	C	C	C	C	C	C	C	C	C
C/G	5A	702721798	G	G		G	X	C	C	C		C	C	C	C	C	C	C	N	C	C	C	C	C	N	C	C	N	C	C	C	C	C	C	C	C	C	C	C	C	C	C	C	C	C	C	C	C	C
C/T	5A	702750329	T	N		T	X	C	C	C		C	C	C	C	C	C	C	C	C	C	C	C	C	C	C	C	C	C	C	C	C	C	C	C	C	C	C	C	C	C	C	C	C	C	C	C	C	C
G/T	5A	702750362	T	T		T	X	G	G	G		G	G	G	G	G	G	G	G	G	G	G	G	G	G	G	G	G	G	G	G	G	G	G	G	G	G	G	G	G	G	G	G	G	G	G	G	G	G
G/A	5A	702750380	A	A		A	X	G	G	G		G	G	G	G	G	G	G	G	G	G	G	G	G	G	G	G	G	G	G	G	G	G	G	G	G	G	G	G	G	G	G	G	G	G	G	G	G	G
T/A	5A	702750413	A	A		A	X	T	T	T		T	T	T	T	T	T	T	T	T	T	T	T	T	T	T	T	T	T	T	T	T	T	T	T	T	T	T	T	T	T	T	T	T	T	T	T	T	T
A/G	5A	702750686	G	G		G	X	A	A	A		A	A	A	A	A	A	A	A	A	A	A	A	A	A	A	A	A	A	A	A	A	A	A	A	A	A	A	A	A	A	A	A	A	A	A	A	A	A
T/C	5A	702751840	C	C		C	X	T	T	T		T	T	T	T	T	T	T	T	T	T	T	T	T	T	T	T	T	T	T	T	T	T	T	T	T	T	T	T	T	T	T	T	T	T	T	T	T	T
G/C	5A	702847215	C	C		C	X	G	G	G		G	G	G	N	G	G	G	G	G	G	G	G	G	N	G	G	G	N	N	N	G	G	G	G	G	G	G	G	G	N	G	G	G	G	G	G	G	G
G/C	5A	702847227	C	C		C	X	G	G	G		G	G	G	N	G	G	G	G	G	G	G	G	G	N	G	G	G	N	N	N	G	G	G	G	G	G	G	G	G	N	G	G	G	G	G	G	G	G
A/G	5A	702862399	G	N		G		G	G	G	X	A	A	A	A	A	A	A	A	A	A	A	A	A	N	A	N	A	A	A	A	N	A	N	A	A	A	A	A	A	A	A	A	A	A	A	A	A	A
G/A	5A	702888016	A	N		A		A	A	A	X	G	G	G	G	G	G	G	G	G	G	G	G	G	G	G	G	G	G	G	G	G	G	G	G	G	G	G	G	G	G	G	G	G	G	G	G	G	G
T/C	5A	702888081	C	N		C		C	C	C	X	T	T	T	T	T	T	T	T	T	T	T	T	T	T	T	T	T	T	T	T	T	T	T	T	T	T	T	T	T	T	T	T	T	T	T	T	T	T
C/T	5A	702897551	T	N		T		T	T	T	X	Y	C	C	C	C	C	C	C	C	C	C	C	C	C	N	C	C	C	C	C	C	C	C	C	C	C	C	C	C	C	C	C	C	C	N	C	N	C
A/G	5A	702897602	G	N		G		G	G	G	X	A	A	N	A	A	A	A	A	A	A	A	A	A	A	N	A	A	A	A	A	A	A	A	A	A	A	A	A	A	A	A	A	A	A	N	A	A	A
C/T	5A	702897646	T	N		T		T	T	T	X	C	C	C	C	C	C	C	N	C	C	C	C	C	C	C	C	C	C	C	C	C	C	C	C	C	C	C	C	C	C	C	C	C	C	N	C	C	C
C/G	5A	702897662	G	N		G		G	G	G	X	C	C	C	N	C	C	C	N	C	C	C	C	C	C	C	C	C	C	C	C	C	C	C	C	C	C	C	C	C	C	C	C	C	C	N	C	C	C
A/G	5A	702897711	G	N		G		G	G	G	X	N	A	A	A	A	A	A	A	A	A	A	A	A	A	A	A	A	A	A	A	A	A	A	A	A	A	A	A	A	A	A	A	A	A	N	N	A	A
A/C	5A	702897739	C	N		C		C	C	C	X	A	A	A	A	A	A	A	A	A	A	A	A	A	A	A	A	A	A	A	A	A	A	A	A	A	A	A	A	A	A	A	A	A	A	A	A	A	A
C/T	5A	702897761	T	N		T		T	T	T	X	C	C	C	C	C	C	C	C	C	C	C	C	C	C	C	C	C	C	C	C	C	C	C	C	C	C	C	C	C	C	C	C	C	C	C	C	C	C
T/C	5A	702897934	C	N		C		C	C	C	X	T	T	T	T	T	T	T	T	T	T	T	T	T	N	T	T	T	N	T	T	T	T	T	T	T	T	N	T	T	T	T	T	T	T	T	T	T	T
A/G	5A	702958508	G	N		G		G	G	G	X	A	A	N	N	A	A	A	A	A	A	A	A	A	A	A	A	A	A	A	A	A	A	A	A	A	A	A	A	A	A	A	A	A	A	N	A	A	N
A/G	5A	702958525	G	N		G		G	G	G	X	A	R	N	N	A	A	A	A	A	A	A	A	A	A	A	A	A	A	A	A	A	A	A	A	A	A	A	A	A	N	N	A	A	A	A	A	A	N
A/G	5A	702958871	G	G		G		G	G	G	X	A	A	A	A	A	A	A	A	A	A	A	A	A	A	A	A	A	A	A	A	A	A	A	A	A	A	A	A	A	A	A	A	A	A	A	A	A	A
G/C	5A	702958944	C	C		C		C	C	C	X	G	G	G	G	G	G	G	G	G	G	G	G	G	G	G	G	G	G	G	G	G	G	G	G	G	G	G	G	G	G	G	G	G	G	G	G	G	G
G/A	5A	702963353	A	N		A		A	A	A	X	G	G	G	G	G	G	G	G	G	G	N	G	G	G	G	G	G	G	G	R	G	G	G	G	G	G	G	G	G	G	G	G	G	G	G	G	G	G
G/A	5A	702963366	A	N		A		A	A	A	X	G	G	G	G	G	G	G	G	G	G	N	G	G	G	G	G	G	G	G	R	G	G	G	G	G	G	G	G	G	G	G	G	G	G	G	G	G	G
C/G	5A	702963471	G	N		G		G	G	G	X	C	C	C	C	C	C	C	C	C	C	C	C	C	C	C	S	C	C	C	C	C	C	C	C	C	C	C	C	C	C	C	C	C	C	C	C	C	N
G/T	5A	702963522	T	N		T		T	T	T	X	G	G	G	N	G	G	G	G	G	G	G	G	G	G	G	G	G	G	G	G	G	G	G	G	G	G	G	G	G	G	G	G	G	G	G	G	N	G
G/A	5A	702963525	A	N		A		A	A	A	X	G	G	G	N	G	G	G	G	G	G	G	G	G	G	G	G	G	G	G	G	G	G	G	G	G	G	G	G	G	G	G	G	G	G	G	G	N	G
C/G	5A	702963535	G	N		G		G	G	G	X	C	C	C	N	C	C	C	C	C	C	C	C	C	C	C	C	C	C	C	C	C	C	C	C	C	C	C	C	C	C	C	C	C	C	C	C	N	C
A/G	5A	702963537	G	N		G		G	G	G	X	A	A	A	N	A	A	A	A	A	A	A	A	A	A	A	A	A	A	A	A	A	A	A	A	A	A	A	A	A	A	A	A	A	A	A	A	N	A
G/A	5A	702963625	A	N		A		A	A	A	X	G	G	G	G	N	G	G	G	G	G	G	G	G	G	G	G	G	G	G	G	G	G	G	G	G	G	G	G	G	N	G	G	G	G	N	G	G	G
T/C	5A	702963632	C	N		C		C	C	C	X	T	T	T	T	N	T	T	T	T	T	T	T	T	T	T	T	T	T	T	T	T	T	T	T	T	T	T	T	T	N	T	T	T	T	N	T	T	T
C/A	5A	702982548	A	A		A		A	A	A	X	C	C	C	C	C	C	C	C	C	C	C	C	C	C	C	C	C	C	C	C	C	C	C	C	C	C	C	C	C	C	C	C	C	C	C	C	C	C
G/C	5A	702982697	C	C		C		C	C	C	X	G	G	G	G	G	G	G	G	G	G	G	G	G	G	G	G	G	G	G	G	G	G	G	G	G	G	G	G	G	G	G	G	G	G	G	G	G	G
C/T	5A	702982733	T	T		T		T	T	T	X	C	C	C	C	C	C	C	C	C	C	C	C	C	C	C	C	C	C	C	C	C	C	C	C	C	C	C	C	C	C	C	C	C	C	C	C	C	C
T/C	5A	702982735	C	C		C		C	C	C	X	T	T	T	T	T	T	T	T	T	T	T	T	T	T	T	T	T	T	T	T	T	T	T	T	T	T	T	T	T	T	T	T	T	T	T	T	T	T
G/C	5A	702982768	C	C		C		C	C	C	X	G	G	G	G	G	G	G	G	G	G	G	G	G	G	G	G	G	G	G	G	G	G	G	G	G	G	G	G	G	G	G	G	G	G	G	G	G	G
G/C	5A	702982781	C	C		C		C	C	C	X	G	G	G	G	G	G	G	G	G	G	G	G	G	G	G	G	G	G	G	G	G	G	G	G	G	G	G	G	G	G	G	G	G	G	G	G	G	G
G/A	5A	702982905	A	A		A		A	A	A	X	G	G	G	G	G	G	G	G	G	G	G	G	R	G	G	G	G	G	G	G	G	G	G	G	G	G	G	G	G	G	G	G	G	G	G	G	G	G
C/T	5A	702983021	N	T		T		T	T	T	X	C	C	C	C	C	C	C	C	C	C	C	C	C	C	C	C	C	C	C	C	C	C	C	C	C	C	C	C	C	C	C	C	C	C	C	C	C	C
A/G	5A	702983024	N	G		G		G	G	G	X	A	A	A	A	A	A	A	A	A	A	A	A	A	A	A	A	A	A	A	A	A	A	A	A	A	A	A	A	A	A	A	A	A	A	A	A	A	A
G/C	5A	702983054	C	C		C		C	C	C	X	G	G	G	G	G	G	G	G	G	G	G	G	G	G	G	G	G	G	G	G	G	G	G	G	G	G	G	G	G	G	G	G	G	G	G	G	G	G
A/G	5A	702983069	G	G		G		G	G	G	X	A	A	A	A	A	A	A	A	A	A	A	A	A	A	A	A	A	A	A	A	A	A	A	A	A	A	A	A	A	A	A	A	A	A	A	A	A	A
G/C	5A	702983090	C	C		C		C	C	C	X	G	G	G	G	G	G	G	G	G	G	G	G	G	G	G	G	G	G	G	G	G	G	G	G	G	G	G	G	G	G	G	G	G	G	G	G	G	G
A/T	5A	702983838	T	T		T		T	T	T	X	A	A	A	A	A	A	A	A	A	A	A	A	A	A	A	A	A	A	A	A	A	A	A	A	A	A	A	A	A	A	A	A	A	A	A	A	A	A
A/T	5A	702984063	T	T		T		T	T	T	X	A	A	A	A	A	A	A	A	A	A	A	A	A	A	A	A	A	A	A	A	A	A	A	A	A	A	A	A	A	A	A	A	A	A	A	A	A	A
T/C	5A	702984308	C	C		C		C	C	C	X	T	T	T	T	T	T	T	T	T	T	T	T	T	T	T	T	T	T	T	T	T	T	T	T	T	T	T	T	T	T	T	T	T	T	T	T	T	T
A/G	5A	702997030	N	G		G		G	G	G	X	R	A	A	A	R	A	A	A	A	A	A	A	A	A	R	A	N	A	A	A	A	A	A	A	A	A	A	A	A	A	A	A	N	A	A	A	A	A
T/C	5A	702997054	C	C		C		C	C	C	X	Y	T	T	T	Y	T	T	T	T	T	T	T	T	T	T	T	T	T	T	T	T	T	T	T	T	T	T	T	T	T	T	T	T	T	T	T	T	T
T/C	5A	702997159	C	C		C		C	C	C	X	T	T	T	T	T	T	T	T	T	T	T	T	T	T	T	T	Y	T	T	T	T	T	T	T	T	T	T	T	T	T	T	T	T	T	T	T	T	T
T/A	5A	702997517	A	W		A		A	A	A	X	T	T	T	T	T	T	T	T	T	T	T	T	T	T	T	T	T	T	T	T	T	T	T	T	T	T	T	T	T	T	T	T	T	T	T	T	T	T
T/C	5A	702997519	C	Y		C		C	C	C	X	T	T	T	T	T	T	T	T	T	T	T	T	T	T	T	T	T	T	T	T	T	T	T	T	T	T	T	T	T	T	T	T	T	T	T	T	T	T
G/C	5A	702997531	C	C		C		C	C	C	X	G	G	G	G	G	G	G	G	G	G	G	G	G	G	G	G	G	G	G	G	G	G	G	G	G	G	G	G	G	G	G	G	G	G	G	G	G	G
T/C	5A	702997698	C	C		C		C	C	C	X	T	T	T	T	T	T	T	T	T	T	T	T	T	T	T	T	T	T	T	T	T	T	T	T	T	T	T	T	T	T	T	T	T	T	T	T	T	T
G/A	5A	702997736	A	A		A		A	A	A	X	G	G	G	G	G	G	G	G	G	G	G	G	G	G	G	G	G	G	G	G	G	G	G	G	G	G	G	G	G	G	G	G	G	G	G	G	G	G
C/A	5A	702997743	A	A		A		A	A	A	X	C	C	C	C	C	C	C	C	C	C	C	C	C	C	C	C	C	C	C	C	C	C	C	C	C	C	C	C	C	C	C	C	C	C	C	C	C	C
A/G	5A	702997754	G	G		G		G	G	G	X	A	A	A	A	A	A	A	A	A	A	A	A	A	A	A	A	A	A	A	A	A	A	A	A	A	A	A	A	A	A	A	A	A	A	A	A	A	A
G/C	5A	703181195	C	C		C		C	C	C	X	G	G	G	G	G	G	G	G	G	G	G	G	G	G	G	G	G	G	G	G	G	G	G	G	G	G	G	G	G	G	G	G	G	G	G	G	G	G
C/G	5A	703181486	G	G		G		G	G	G	X	C	C	C	C	C	C	C	C	C	C	C	C	C	C	C	C	C	C	C	C	C	C	C	C	C	C	C	C	C	C	C	C	C	C	C	C	C	C
A/G	5A	703182943	G	G		G		G	G	G	X	A	A	A	A	A	A	A	A	A	A	A	A	A	A	A	A	A	A	A	A	A	A	A	A	A	A	A	A	A	A	A	A	A	A	A	A	A	A
T/A	5A	703183250	A	A		A		A	A	A	X	T	T	T	T	T	T	T	T	T	T	T	T	T	T	T	T	T	T	T	T	T	T	T	T	T	T	T	T	T	T	T	T	T	T	T	T	T	T
G/T	5A	703195291	T	T		T		T	T	T	X	G	G	G	G	G	G	G	G	G	G	G	G	K	G	G	G	G	G	G	G	G	G	G	G	G	G	G	G	G	G	G	G	G	G	G	G	G	G
C/G	5A	703398453	N	G		G		G	G	G	X	C	C	C	C	C	C	C	C	C	C	C	C	C	C	C	C	C	C	C	C	C	C	C	C	C	C	C	C	C	C	C	C	C	C	C	C	C	C
T/C	5A	703399217	C	C		C		C	C	C	X	T	T	T	T	T	T	T	T	T	T	T	T	T	T	T	T	T	T	T	T	T	T	T	T	T	T	T	T	T	T	T	T	T	T	T	T	T	T
A/T	5A	703399327	T	T		T		T	T	T	X	N	A	A	A	N	A	A	A	A	A	A	A	A	A	A	A	A	A	A	A	A	A	A	A	A	A	A	A	A	A	A	A	A	A	A	A	A	A
T/C	5A	703399540	C	C		C		C	C	C	X	T	T	T	T	T	T	T	T	T	T	T	T	T	T	T	T	T	T	T	T	T	T	T	T	T	T	T	T	T	T	T	T	T	T	T	T	T	T
T/G	5A	703399885	G	G		G		G	G	G	X	T	T	T	T	T	T	T	T	T	T	T	T	T	T	T	T	T	T	T	T	T	T	T	T	T	T	T	T	T	T	T	T	T	T	T	T	T	T
C/T	5A	703400594	T	T		T		T	T	T	X	N	C	C	C	N	C	C	C	C	C	C	C	C	C	C	C	C	C	C	C	C	C	C	C	C	C	C	C	C	C	C	C	C	C	C	C	C	C
A/G	5A	703401917	G	G		G		G	G	G	X	A	A	A	A	A	A	A	A	A	A	A	A	A	A	A	A	A	A	A	A	A	A	A	A	A	A	A	A	A	A	A	A	A	A	A	A	A	A
C/T	5A	703402063	T	T		T		T	T	T	X	C	C	C	C	C	C	C	C	C	C	C	C	C	C	C	C	C	C	C	C	C	C	C	C	C	C	C	C	C	C	C	C	C	C	C	C	C	C
C/T	5A	703402292	N	T		T		T	T	T	X	C	C	C	C	C	C	C	C	C	C	C	C	C	C	C	C	Y	C	C	C	C	C	C	C	C	C	C	C	C	C	C	C	C	C	C	C	C	C
G/A	5A	703402445	A	A		A		A	A	A	X	G	G	G	G	G	G	G	G	G	G	G	G	G	G	G	G	G	G	G	G	G	G	G	G	G	G	G	G	G	G	G	G	G	G	G	G	G	G
G/T	5A	703403627	T	T		T		T	T	T	X	G	G	G	G	G	G	G	G	G	G	G	G	G	G	G	G	G	G	G	G	G	G	G	G	G	G	G	G	G	G	G	G	G	G	G	G	G	G
G/T	5A	703403750	T	T		T		T	T	T	X	G	G	G	G	G	G	G	G	G	G	G	G	G	G	G	G	G	G	G	G	G	G	G	G	G	G	G	G	G	G	G	G	G	G	G	G	G	G
C/T	5A	703403763	T	T		T		T	T	T	X	C	C	C	C	C	C	C	C	C	C	C	C	C	C	C	C	C	C	C	C	C	C	C	C	C	C	C	C	C	C	C	C	C	C	C	C	C	C
T/G	5A	703404342	N	G		G		G	G	G	X	T	T	T	T	T	T	T	T	T	T	T	T	T	T	T	T	T	T	T	T	T	T	T	T	T	T	T	T	T	T	T	T	T	T	T	T	T	T
C/T	5A	703404375	T	T		T		T	T	T	X	C	C	C	C	C	C	C	C	C	C	C	C	C	C	C	C	C	C	C	C	C	C	C	C	C	C	C	C	C	C	C	C	C	C	C	C	C	C
A/C	5A	703404435	C	C		C		C	C	C	X	A	A	A	A	A	A	A	A	A	A	A	A	A	A	A	A	A	A	A	A	A	A	A	A	A	A	A	A	A	A	A	A	A	A	A	A	A	A
C/A	5A	703404569	A	A		A		A	A	A	X	C	C	C	C	C	C	C	C	C	C	C	C	C	C	C	C	C	C	C	C	C	C	C	C	C	C	C	C	C	C	C	C	C	C	C	C	C	C
A/G	5A	703404572	G	G		G		G	G	G	X	A	A	A	A	A	A	A	A	A	A	A	A	A	A	A	A	A	A	A	A	A	A	A	A	A	A	A	A	A	A	A	A	A	A	A	A	A	A
T/C	5A	703405766	C	N		C		C	C	C	X	T	T	T	T	T	T	T	T	T	T	T	T	T	T	T	T	T	T	T	T	T	T	T	T	T	T	T	T	T	T	T	T	T	T	T	T	T	T
C/G	5A	703405833	G	G		G		G	G	G	X	C	C	C	C	C	C	C	C	C	C	C	C	C	C	C	C	C	C	C	C	C	C	C	C	C	C	C	C	C	C	C	C	C	C	C	C	C	C
T/C	5A	703405842	C	C		C		C	C	C	X	T	T	T	T	T	T	T	T	T	T	T	T	T	T	T	T	T	T	T	T	T	T	T	T	T	T	T	T	T	T	T	T	T	T	T	T	T	T
C/T	5A	703412520	T	N		T		T	T	T	X	C	C	N	C	C	C	C	C	C	C	C	C	N	C	C	C	C	C	C	C	C	C	C	C	C	C	C	C	C	C	C	C	C	C	C	C	C	C
G/A	5A	703412550	A	G		A		A	A	A	X	G	G	N	G	G	G	G	G	G	G	G	G	G	G	G	G	G	G	G	G	G	G	G	G	G	G	G	G	G	G	G	G	G	G	G	G	G	G
C/A	5A	703471233	A	N		A		A	A	A	X	C	C	C	N	C	C	C	C	C	C	C	N	C	C	C	C	C	C	C	C	C	C	C	C	C	C	C	C	N	N	C	C	C	C	N	C	C	C
T/C	5A	703471293	C	N		C		C	C	C	X	T	T	T	N	T	T	T	T	T	T	T	N	T	T	T	T	T	N	T	T	T	T	T	T	T	T	T	T	N	N	T	T	T	T	T	N	N	T
G/A	5A	703471338	A	A		A		A	A	A	X	G	G	G	N	G	G	G	G	G	G	G	N	G	G	G	G	G	N	G	N	G	G	G	G	G	G	G	G	G	N	G	G	G	G	G	N	G	G
A/T	5A	703471339	T	T		T		T	T	T	X	A	A	A	N	A	A	A	A	A	A	A	N	A	A	A	A	A	N	A	N	A	A	A	A	A	A	A	A	A	N	A	A	A	A	A	N	A	A
A/G	5A	703471352	G	G		G		G	G	G	X	A	A	A	N	N	A	A	A	A	A	A	N	A	A	A	A	A	N	A	A	A	A	A	A	A	A	A	A	A	N	A	A	A	A	A	N	A	A
T/C	5A	703471416	C	C		C		C	C	C	X	T	N	T	T	T	T	T	T	T	T	T	T	T	T	N	T	T	N	T	T	T	T	N	T	T	T	T	T	T	N	T	T	T	T	T	N	T	T
A/G	5A	703471693	G	N		G		G	G	G	X	N	A	A	A	A	A	R	A	A	R	A	A	A	A	A	A	A	N	A	A	A	A	A	N	A	A	A	A	A	A	A	N	A	A	A	A	A	A
A/G	5A	703471736	G	G		G		G	G	G	X	A	A	A	N	A	A	A	A	A	R	A	A	A	A	A	A	A	A	A	A	A	A	A	A	A	A	A	A	A	A	A	N	A	A	A	A	A	A
T/C	5A	703471740	C	C		C		C	C	C	X	T	T	T	N	T	T	T	T	T	Y	T	T	T	T	T	T	T	T	T	T	T	T	T	T	T	T	T	T	T	T	T	N	T	T	T	T	T	T
C/T	5A	703471890	T	T		T		T	T	T	X	N	C	C	N	C	C	C	C	C	C	C	C	C	C	N	C	C	C	C	C	C	C	C	C	C	C	C	C	C	N	C	C	C	C	C	C	C	C
G/A	5A	703472008	A	A		A		A	A	A	X	N	G	G	G	G	G	G	N	G	G	G	G	G	G	G	G	G	G	G	G	G	G	G	G	G	G	G	G	G	G	G	G	G	G	G	G	G	G
T/C	5A	703472010	C	C		C		C	C	C	X	N	T	T	T	T	T	T	N	T	T	T	T	T	T	T	T	T	T	T	T	T	T	T	T	T	T	T	T	T	T	T	T	T	T	T	T	T	T
C/T	5A	703472013	T	T		T		T	T	T	X	N	C	C	C	C	C	C	N	C	C	C	C	N	C	C	C	C	C	C	C	C	C	C	C	C	C	C	C	C	C	C	C	C	C	C	N	C	C
A/G	5A	703472095	G	G		G		G	G	G	X	N	N	A	A	N	N	A	A	A	A	A	N	N	A	A	A	A	A	N	A	A	A	A	A	A	A	A	A	A	A	N	N	A	N	N	A	A	A
G/A	5A	703472105	A	A		A		A	A	A	X	N	N	G	G	N	N	G	G	G	G	G	N	N	G	G	G	G	G	N	G	G	G	G	G	G	G	G	G	G	G	N	G	G	N	N	G	G	G
C/T	5A	703472112	T	T		T		T	T	T	X	N	N	C	C	N	N	C	C	C	C	C	N	N	C	C	C	C	C	N	C	C	C	C	C	C	C	C	C	C	C	N	C	C	N	N	C	C	C
G/T	5A	703666706	T	T		T		T	T	T	X	G	G	G	G	G	G	G	G	G	G	G	G	G	G	G	G	G	G	G	G	G	G	G	G	G	G	G	G	G	G	G	G	G	G	G	G	G	G
A/G	5A	703667102	G	G		G		G	G	G	X	A	A	A	A	A	A	A	A	A	A	A	A	A	A	A	A	A	A	A	A	A	A	A	A	A	A	A	A	A	A	A	A	A	A	A	A	A	A
G/A	5A	703667467	A	A		A		A	A	A	X	G	G	G	G	G	G	G	G	G	G	G	G	G	G	G	G	G	G	G	G	G	G	G	G	G	G	G	G	G	G	G	G	G	G	G	G	G	G
C/T	5A	703667610	T	T		T		T	T	T	X	C	C	C	C	C	C	C	C	C	C	C	C	C	C	C	C	C	C	C	C	C	C	C	C	C	C	C	C	C	C	C	C	C	C	C	C	C	C
T/C	5A	703667761	C	C		C		C	C	C	X	T	T	T	T	T	T	T	T	T	T	T	T	T	T	T	T	T	T	T	T	T	T	T	T	T	T	T	T	T	T	T	T	T	T	T	T	T	T
C/A	5A	703668058	A	A		A		A	A	A	X	C	C	C	C	C	C	C	C	C	C	C	C	C	C	C	C	C	C	N	C	C	C	C	C	C	C	C	C	C	C	C	C	C	C	C	C	C	C
T/A	5A	703669081	A	N		A		A	A	A	X	T	T	T	T	T	T	T	T	N	T	T	T	T	N	T	T	T	T	N	N	T	N	T	T	T	T	T	T	T	T	T	N	T	T	T	T	T	T
A/G	5A	703935717	G	G		G		G	G	G	X	N	A	A	A	N	A	A	A	A	A	A	A	A	A	A	A	A	A	A	A	A	A	A	A	A	A	A	A	A	A	A	A	A	A	A	A	A	A
A/G	5A	703935799	G	G		G		G	G	G	X	A	A	A	A	A	A	A	A	A	A	A	A	A	A	A	A	A	A	A	A	A	A	A	A	A	A	A	A	A	A	A	A	A	A	A	A	A	A
A/G	5A	703935800	G	G		G		G	G	G	X	A	A	A	A	A	A	A	A	A	A	A	A	A	A	A	A	A	A	A	A	A	A	A	A	A	A	A	A	A	A	A	A	A	A	A	A	A	A
C/T	5A	703935801	T	T		T		T	T	T	X	C	C	C	C	C	C	C	C	C	C	C	C	C	C	C	C	C	C	C	C	C	C	C	C	C	C	C	C	C	C	C	C	C	C	C	C	C	C
C/T	5A	703951879	T	N		T		T	T	T	X	N	C	C	C	N	C	C	C	C	C	C	C	C	C	Y	C	C	C	C	C	C	C	C	C	C	C	C	C	C	C	C	C	C	C	C	C	C	C
G/T	5A	703951911	T	N		T		T	T	T	X	N	G	N	G	N	G	G	G	G	G	G	G	G	G	G	G	G	G	G	G	G	G	G	G	G	G	G	G	G	G	G	G	G	G	G	G	G	G
C/G	5A	704338414	G	N		G		G	G	G	X	N	C	C	C	N	C	N	C	C	C	C	C	C	N	C	N	N	C	C	C	C	C	C	C	C	C	C	C	C	C	C	C	C	C	C	N	C	C
G/C	5A	704338420	C	N		C		C	C	C	X	N	G	G	G	N	G	N	G	G	G	G	G	G	N	G	N	N	G	G	G	G	G	G	G	G	G	G	G	G	G	G	G	G	G	G	N	G	G
C/A	5A	704338427	A	N		A		A	A	A	X	N	C	C	C	N	C	N	C	C	C	C	C	C	N	C	N	N	C	C	C	C	C	C	C	C	C	C	C	C	C	C	C	C	C	C	N	C	C
C/G	5A	704338428	G	N		G		G	G	G	X	N	C	C	C	N	C	N	C	C	C	C	C	C	N	C	N	N	C	C	C	C	C	C	C	C	C	C	C	C	C	C	C	C	C	C	N	C	C
C/G	5A	704338450	G	N		G		G	G	G	X	N	C	C	C	N	C	N	C	C	C	C	C	C	N	C	N	N	C	C	C	C	C	C	C	C	C	C	C	C	C	C	C	C	C	C	N	C	C
T/C	5A	704338582	C	C		C		C	C	C	X	T	T	T	T	T	T	T	T	T	T	T	T	T	T	T	T	Y	T	T	T	T	T	T	T	T	T	T	T	T	T	T	T	T	T	T	T	T	T
G/C	5A	704338617	C	C		C		C	C	C	X	G	G	G	G	G	G	G	G	G	G	G	G	G	G	G	G	S	G	G	G	G	G	G	G	G	G	G	G	G	G	G	G	G	G	G	G	G	G
A/G	5A	704338620	G	G		G		G	G	G	X	A	A	A	A	A	A	A	A	A	A	A	A	A	A	A	A	R	A	A	A	A	A	A	A	A	A	A	A	A	A	A	A	A	A	A	A	A	A
A/G	5A	704338722	G	G		G		G	G	G	X	A	A	R	A	A	R	A	A	A	A	A	A	A	A	A	A	A	A	A	A	A	A	A	A	A	A	A	A	A	A	A	A	A	A	A	A	A	A
A/G	5A	704338847	G	G		R		G	G	G	X	A	A	A	A	A	A	A	A	A	A	A	A	A	A	A	A	A	A	A	A	A	A	A	A	A	A	A	A	A	A	A	A	A	A	A	A	A	A
C/G	5A	704338879	G	G		S		G	G	G	X	C	C	C	C	C	C	C	C	C	C	C	C	C	C	C	C	C	C	C	C	C	C	C	C	C	C	C	C	C	C	C	C	C	C	C	C	C	C
A/T	5A	704338884	T	T		W		T	T	T	X	A	A	A	A	A	A	A	A	A	A	A	A	A	A	A	A	A	A	A	A	A	A	A	A	A	A	A	A	A	A	A	A	A	A	A	A	A	A
A/C	5A	704338982	C	C		C		C	C	C	X	A	A	A	A	A	A	A	A	A	A	A	A	A	A	A	A	A	A	A	A	A	A	A	A	A	A	A	A	A	A	A	A	A	A	A	A	A	A
A/G	5A	704338995	G	G		G		G	G	G	X	A	A	A	A	A	A	A	A	A	A	A	A	A	A	A	A	A	A	A	A	A	A	A	A	A	A	A	A	A	A	A	A	A	A	A	A	A	A
T/C	5A	704342902	C	C		C		C	C	C	X	T	T	N	T	T	T	T	T	T	T	T	T	T	T	T	T	T	T	T	T	T	T	T	T	T	T	T	T	T	T	T	T	T	T	T	T	T	T
C/G	5A	704343062	G	G		G		G	G	G	X	C	C	C	C	C	C	C	C	C	C	C	C	C	C	C	C	C	C	C	C	C	C	C	C	C	C	C	C	C	C	C	C	C	C	C	C	C	C
C/G	5A	704344636	G	N		G		G	G	G	X	C	C	N	N	N	C	N	C	C	C	C	C	N	C	C	C	C	C	C	C	C	C	C	C	C	C	C	C	C	C	C	C	C	C	C	C	C	C
C/T	5A	704344818	T	T		T		T	T	T	X	C	C	C	C	C	C	C	C	C	C	C	C	C	C	C	C	C	C	C	C	C	C	C	C	C	C	C	C	C	C	C	C	C	C	C	C	C	C
G/A	5A	704344878	A	A		A		A	A	A	X	G	G	G	G	G	G	G	G	G	G	G	G	G	G	G	G	G	G	G	G	G	G	G	G	G	G	G	G	G	G	G	G	G	G	G	G	G	G
C/T	5A	704345083	T	T		T		T	T	T	X	C	C	C	C	C	C	C	C	C	C	C	C	C	C	C	C	C	C	C	C	C	C	C	C	C	C	C	C	C	C	C	C	C	C	C	C	C	C
T/C	5A	704345090	C	C		C		C	C	C	X	T	T	T	T	T	T	T	T	T	T	T	T	T	T	T	T	T	T	T	T	T	T	T	T	T	T	T	T	T	T	T	T	T	T	T	T	T	T
C/G	5A	704345094	G	G		G		G	G	G	X	C	C	C	C	C	C	C	C	C	C	C	C	C	C	C	C	C	C	C	C	C	C	C	C	C	C	C	C	C	C	C	C	C	C	C	C	C	C
C/T	5A	704345520	T	T		T		T	T	T	X	C	C	C	C	C	C	C	C	C	C	C	C	C	C	C	C	C	C	C	C	C	C	C	C	C	C	C	C	C	C	C	C	C	C	C	C	C	C
T/A	5A	704345791	A	A		A		A	A	A	X	T	T	T	T	T	T	T	T	T	T	T	T	T	T	T	T	T	T	T	T	T	T	T	T	T	T	T	T	T	T	T	T	T	T	T	T	T	T
A/C	5A	704345812	C	C		C		C	C	C	X	A	A	A	A	A	A	A	A	A	A	A	A	A	A	A	A	A	A	A	A	A	A	A	A	A	A	A	A	A	A	A	A	A	A	A	A	A	A
G/A	5A	704345832	A	A		A		A	A	A	X	G	G	G	G	G	G	G	G	G	G	G	G	G	G	G	G	G	G	G	G	G	G	G	G	G	G	G	G	G	G	G	G	G	G	G	G	G	G
G/A	5A	704345868	A	A		A		A	A	A	X	G	G	G	G	G	G	G	G	G	G	G	G	G	G	G	G	G	G	G	G	G	G	G	G	G	G	G	G	G	G	G	G	G	G	G	G	G	G
T/C	5A	704346182	C	C		C		C	C	C	X	T	T	T	T	T	T	T	T	T	T	T	T	T	T	T	T	T	T	T	T	T	T	T	T	T	T	T	T	T	T	T	T	T	T	T	T	T	T
A/C	5A	704346201	C	C		C		C	C	C	X	A	A	A	A	A	A	A	A	A	A	A	A	A	A	A	A	A	A	A	A	A	A	A	A	A	A	A	A	A	A	A	A	A	A	A	A	A	A
T/C	5A	704346204	C	C		C		C	C	C	X	T	T	T	T	T	T	T	T	T	T	T	T	T	T	T	T	T	T	T	T	T	T	T	T	T	T	T	T	T	T	T	T	T	T	T	T	T	T
C/T	5A	704346213	T	T		T		T	T	T	X	C	C	C	C	C	C	C	C	C	C	C	C	C	C	C	C	C	C	C	C	C	C	C	C	C	C	C	C	C	C	C	C	C	C	C	C	C	C
T/G	5A	704346418	G	G		G		G	G	G	X	T	T	T	T	T	T	T	T	T	T	T	T	T	T	T	T	T	T	T	T	T	T	T	T	T	T	T	T	T	T	T	T	T	T	T	T	T	T
C/A	5A	704346518	A	N		A		A	A	A	X	C	C	C	C	C	C	C	C	C	C	C	C	C	C	C	C	C	C	C	C	C	C	C	C	C	C	C	C	C	C	C	C	C	C	C	C	C	C
C/G	5A	704346751	G	G		G		G	G	G	X	C	C	C	C	C	C	S	N	C	C	C	C	C	C	C	C	C	C	C	C	C	C	C	C	C	C	C	C	C	C	C	C	C	C	C	C	C	C
A/G	5A	704346918	G	G		G		G	G	G	X	N	A	N	A	A	A	A	N	N	A	N	A	A	A	A	A	A	A	A	A	N	A	A	A	A	A	A	A	A	A	A	A	A	A	A	A	A	A
T/C	5A	704515051	C	C		C		C	C	C	X	T	T	T	T	T	Y	T	T	T	T	T	T	T	T	T	T	T	T	T	T	T	T	T	T	T	T	T	T	N	T	T	T	T	T	T	T	T	T
A/G	5A	704516730	G	G		G		G	G	G	X	A	A	A	A	A	A	A	A	A	A	A	A	A	A	A	A	A	A	A	A	A	A	A	A	A	A	A	A	A	A	A	A	A	A	A	A	A	A
T/A	5A	704517155	A	A		A		A	A	A	X	T	T	T	T	T	T	T	T	T	T	T	T	T	T	T	T	T	T	T	T	T	T	T	T	T	T	T	T	T	T	T	T	T	T	T	T	T	T
T/C	5A	704517182	C	C		C		C	C	C	X	T	T	T	T	T	T	T	T	T	T	T	T	T	T	T	T	T	T	T	T	T	T	T	T	T	T	T	T	T	T	T	T	T	T	T	T	T	T
A/G	5A	704517235	G	G		G		G	G	G	X	A	A	A	A	A	A	A	A	A	A	A	A	A	A	A	A	A	A	A	A	A	A	A	A	A	A	A	A	A	A	A	A	A	A	A	A	A	A
T/C	5A	704517253	C	C		C		C	C	C	X	T	T	T	T	T	T	T	T	T	T	T	T	T	T	T	T	T	T	T	T	T	T	T	T	T	T	T	T	T	T	T	T	T	T	T	T	T	T
G/C	5A	704517674	C	C		C		C	C	C	X	G	G	G	G	G	G	G	G	G	G	G	G	G	G	G	G	G	G	G	G	G	G	G	G	G	G	G	G	G	G	G	G	G	G	G	G	G	G
G/T	5A	704517713	T	T		T		T	T	T	X	G	G	G	G	G	G	G	G	G	G	G	G	G	G	G	G	G	G	G	G	G	G	G	G	G	G	G	G	G	G	G	G	G	G	G	G	G	G
A/T	5A	704517811	T	T		T		T	T	T	X	A	A	N	A	A	A	A	A	A	A	A	A	A	A	A	A	A	A	A	A	A	A	A	A	A	A	A	A	A	A	A	A	A	A	A	A	A	A
C/T	5A	704584936	T	N		T		T	T	T	X	C	C	N	C	C	C	C	C	C	C	C	C	C	C	C	C	C	C	C	C	C	C	C	C	C	C	C	C	C	C	C	C	C	C	C	C	C	C
G/A	5A	704634008	A	N		A		A	A	A	X	N	G	N	N	G	G	G	G	G	G	G	G	G	G	G	N	G	G	G	G	G	G	G	G	G	G	N	G	G	G	N	G	G	G	G	G	G	G
T/C	5A	704634170	C	N		C		C	C	C	X	T	T	T	T	T	T	T	T	T	T	T	T	T	T	T	T	T	T	T	T	T	T	T	T	T	T	T	T	T	T	T	T	T	T	T	T	T	T
T/A	5A	704833497	A	A		A		A	A	A	X	T	T	T	T	T	T	T	T	T	T	T	T	T	T	T	T	T	T	T	T	T	T	T	T	T	T	T	T	T	T	T	T	T	T	T	T	T	T
A/G	5A	704833509	G	G		G		G	G	G	X	A	A	A	A	A	A	A	A	A	A	A	A	A	A	A	A	A	A	A	A	A	A	A	A	A	A	A	A	A	A	A	A	A	A	A	A	A	A
G/C	5A	704833518	C	C		C		C	C	C	X	G	G	G	G	G	G	G	G	G	G	G	G	G	G	G	G	G	G	G	G	G	G	G	G	G	G	G	G	G	G	G	G	G	G	G	G	G	G
C/T	5A	704833557	T	T		T		T	T	T	X	C	C	C	C	C	C	C	C	C	C	C	C	C	C	C	C	C	C	C	C	C	C	C	C	C	C	C	C	C	C	C	C	C	C	C	C	C	C
A/G	5A	704833578	G	G		G		G	G	G	X	A	A	A	A	A	A	A	A	A	A	A	A	A	A	A	A	A	A	A	A	A	A	A	A	A	A	A	A	A	A	A	A	A	A	A	A	A	A
C/T	5A	704833717	T	T		T		T	T	T	X	C	C	C	C	C	C	C	C	C	C	C	C	C	C	C	C	C	C	C	C	C	C	C	C	C	C	C	C	C	C	C	C	C	C	C	C	C	C
C/T	5A	704833733	T	T		T		T	T	T	X	C	C	C	C	C	C	C	C	C	C	C	C	C	C	C	C	C	C	C	C	C	C	C	C	C	C	C	C	C	C	C	C	C	C	C	C	C	C
T/A	5A	704833737	A	A		A		A	A	A	X	T	T	T	T	T	T	T	T	T	T	T	T	T	T	T	T	T	T	T	T	T	T	T	T	T	T	T	T	T	T	T	T	T	T	T	T	T	T
T/C	5A	704833746	N	C		C		C	C	C	X	T	T	T	T	T	T	T	T	T	T	T	T	T	T	T	T	T	T	T	T	T	T	T	T	T	T	T	T	T	T	T	T	T	T	T	T	T	T
G/C	5A	704833767	N	C		C		C	C	C	X	G	G	G	G	G	G	G	G	G	G	G	G	G	G	G	G	G	G	G	G	G	G	G	G	G	G	G	G	G	G	G	G	G	G	G	G	G	G
T/C	5A	704834479	C	C		C		C	C	C	X	T	T	T	T	T	T	T	T	T	T	T	T	T	T	T	T	T	T	T	T	T	T	T	T	T	T	T	T	T	T	T	T	T	T	T	T	T	T
A/C	5A	704949031	C	C		C		C	C	C	X	A	A	A	A	A	A	A	A	A	A	A	A	A	A	A	A	A	A	A	A	A	A	A	A	A	A	A	A	A	A	A	A	A	A	A	A	A	A
G/C	5A	704949103	C	C		C		C	C	C	X	G	G	G	G	G	G	G	G	G	G	G	G	G	G	G	G	G	G	G	G	G	G	G	G	G	G	G	G	G	G	G	G	G	G	G	G	G	G
T/C	5A	704949414	C	C		C		C	C	C	X	T	T	T	T	T	T	T	T	T	T	T	T	T	T	T	T	T	T	T	T	T	T	T	T	T	T	T	T	T	T	T	T	T	T	T	T	T	T
G/A	5A	704950002	A	A		A		A	A	A	X	G	G	N	G	G	G	G	G	G	G	G	G	G	G	G	G	G	G	G	G	G	G	G	G	G	G	G	G	G	G	G	G	G	G	G	G	G	G
T/C	5A	704950343	C	C		C		C	C	C	X	T	T	T	T	T	T	T	T	T	T	T	T	T	T	T	T	T	T	T	T	T	T	T	T	T	T	T	T	T	T	T	T	T	T	T	T	T	T
T/A	5A	704950389	A	A		A		A	A	A	X	T	T	T	T	T	T	T	T	T	T	T	T	T	T	T	T	T	T	T	T	T	T	T	T	T	T	T	T	T	T	T	T	T	T	T	T	T	T
T/C	5A	704950458	C	C		C		C	C	C	X	T	T	T	T	T	T	T	T	T	T	T	T	T	T	T	T	T	T	T	T	T	T	T	T	T	T	T	T	T	T	T	T	T	T	T	T	T	T
T/C	5A	704950612	C	C		C		C	C	C	X	T	T	T	T	T	T	T	T	T	T	T	T	T	T	T	T	T	T	T	T	T	T	T	T	T	T	T	T	T	T	T	T	T	T	T	T	T	T
G/C	5A	704950671	C	C		C		C	C	C	X	G	G	G	G	G	G	G	G	G	G	G	G	G	G	G	G	G	G	G	G	G	G	G	G	G	G	G	G	G	G	G	G	G	G	G	G	G	G
G/C	5A	704950737	C	C		C		C	C	C	X	G	G	G	G	G	G	G	G	G	G	G	G	G	G	G	G	G	G	G	G	G	G	G	G	G	G	G	G	G	G	G	G	G	G	G	G	G	G
T/C	5A	704950818	C	C		C		C	C	C	X	T	T	T	T	T	T	T	T	T	T	T	T	T	T	T	T	T	T	T	T	T	T	T	T	T	T	T	T	T	T	T	T	T	T	T	T	T	T
G/C	5A	704950911	C	C		C		C	C	C	X	G	G	G	G	G	G	G	G	G	G	G	G	G	G	G	G	G	G	G	G	G	G	G	G	G	G	G	G	G	G	G	G	G	G	G	G	G	G
A/C	5A	704950968	C	C		C		C	C	C	X	A	A	A	A	A	A	A	A	A	A	A	A	A	A	A	A	A	A	A	A	A	A	A	A	A	A	A	A	A	A	A	A	A	A	A	A	A	A
G/C	5A	704973014	C	C		C		C	C	C	X	N	G	G	G	N	G	G	G	G	G	G	G	G	G	G	G	G	G	G	G	G	G	G	G	G	G	G	G	G	G	G	G	G	G	G	G	G	G
C/G	5A	704973104	G	G		G		G	G	G	X	N	C	C	C	N	C	C	C	C	C	C	C	C	C	C	C	C	C	C	C	C	C	C	C	C	C	C	C	C	C	C	C	C	C	C	C	C	C
A/G	5A	704973524	G	G		G		G	G	G	X	A	A	A	A	A	A	A	A	A	A	A	A	A	A	A	A	A	A	A	A	A	A	A	A	A	A	A	A	A	A	A	A	A	A	A	A	A	A
C/A	5A	704975442	A	N		A		A	A	A	X	C	C	N	C	C	C	C	C	C	C	N	C	C	C	C	C	C	C	C	C	C	C	C	C	C	C	C	C	C	C	C	C	C	C	C	C	C	C
A/G	5A	704975452	G	N		G		G	G	G	X	A	A	N	A	A	A	A	A	A	A	N	A	A	A	A	A	A	A	A	A	A	A	A	A	A	A	A	A	A	A	A	A	A	A	A	A	A	A
T/C	5A	704975464	C	N		C		C	C	C	X	T	T	N	T	T	T	T	T	T	T	N	T	T	T	T	T	T	T	T	T	T	T	T	T	T	T	T	T	T	T	T	T	T	T	T	T	T	T
G/A	5A	705348610	A	A		A		A	A	A	X	G	G	G	G	N	G	G	G	G	G	G	R	G	G	G	G	G	G	G	G	G	G	G	G	G	G	G	G	G	G	G	G	G	G	G	G	G	G
G/A	5A	705348731	A	A		A		A	A	A	X	G	G	G	G	N	G	G	G	G	G	G	G	G	G	G	G	G	G	G	G	G	G	G	G	G	G	G	G	G	G	G	G	G	G	G	G	G	G
T/G	5A	705348740	G	G		G		G	G	G	X	T	T	T	T	N	T	T	T	T	T	T	T	T	T	T	T	T	T	T	T	T	T	T	T	T	T	T	T	T	T	T	T	T	T	T	T	T	T
C/T	5A	705348989	T	T		T		T	T	T	X	N	C	C	C	N	C	C	C	C	C	C	C	C	C	C	C	C	C	C	C	C	C	C	C	C	C	C	C	C	C	C	C	C	C	C	C	C	C
C/T	5A	705349071	T	T		T		T	T	T	X	N	C	C	C	N	C	C	C	C	C	C	C	C	C	C	C	C	C	C	C	C	C	C	C	C	C	C	C	C	C	C	C	C	C	C	C	C	C
T/C	5A	705349084	C	C		C		C	C	C	X	N	T	T	T	N	T	T	T	T	T	T	T	T	T	T	T	T	T	T	T	T	T	T	T	T	T	T	T	T	T	T	T	T	T	T	T	T	T
A/G	5A	705349325	G	G		G		G	G	G	X	A	A	A	A	N	A	A	A	A	A	A	A	A	A	A	A	A	A	A	A	A	A	A	A	R	A	A	A	A	A	A	A	A	A	R	A	A	A
T/C	5A	705349351	C	C		C		C	C	C	X	N	T	T	T	N	T	T	T	Y	T	T	T	T	T	T	T	T	T	T	T	T	T	T	T	Y	T	T	T	T	T	T	T	T	T	Y	T	T	T
C/G	5A	705362409	G	N		G		G	G	G	X	N	C	C	C	N	C	C	C	C	C	C	C	C	C	C	C	C	C	C	C	C	C	C	C	C	C	C	C	C	C	C	C	C	C	C	C	C	C
G/T	5A	705362432	T	N		T		T	T	T	X	N	G	G	G	N	G	G	G	G	G	G	G	G	G	G	G	G	G	G	G	G	G	G	G	G	G	G	G	G	G	G	G	G	G	G	G	G	G
C/T	5A	705362446	T	N		T		T	T	T	X	N	C	C	C	N	C	C	C	C	C	C	C	C	C	C	C	C	C	C	C	C	C	C	C	C	C	C	C	C	C	C	C	C	C	C	C	C	C
C/T	5A	705362463	T	N		T		T	T	T	X	C	C	C	C	N	C	C	C	C	C	C	C	C	C	C	C	C	C	C	C	C	C	C	C	C	C	C	C	C	C	C	C	C	C	C	C	C	C
C/T	5A	705362562	T	N		T		T	T	T	X	N	C	C	C	N	C	C	C	C	C	C	C	C	C	C	C	C	C	C	C	C	C	C	C	C	C	C	C	C	C	C	C	C	C	C	C	C	C
C/T	5A	705362608	T	N		T		T	T	T	X	N	C	C	C	N	C	C	C	C	C	C	C	C	C	C	C	C	C	C	C	C	C	C	C	C	C	C	C	C	C	C	C	C	C	C	C	C	C
A/T	5A	705362665	T	N		T		T	T	T	X	A	A	A	A	N	A	A	A	A	A	A	A	A	A	A	A	A	A	A	A	A	A	A	A	A	A	A	A	A	A	A	A	A	A	A	A	A	A
T/C	5A	705362778	C	N		C		C	C	C	X	T	T	T	T	N	T	T	T	T	T	T	T	T	T	T	T	T	T	T	T	T	T	T	T	T	T	T	T	T	T	T	T	T	T	T	T	T	T
A/G	5A	705362781	G	N		G		G	G	G	X	A	A	A	A	N	A	A	A	A	A	A	A	A	A	A	A	A	A	A	A	A	A	A	A	A	A	A	A	A	A	A	A	A	A	A	A	A	A
G/A	5A	705362827	A	N		A		A	A	A	X	N	G	G	G	N	G	G	G	G	G	G	G	G	G	G	G	G	G	G	G	G	G	G	G	G	G	G	G	G	G	G	G	G	G	G	G	G	G
G/A	5A	705362836	A	N		A		A	A	A	X	N	G	G	G	N	G	G	G	G	G	G	G	G	G	G	G	G	G	G	G	G	G	G	G	G	G	G	G	G	G	G	G	G	G	G	G	G	G
C/A	5A	705371961	A	N		A		A	A	A	X	C	C	C	C	C	C	C	C	C	C	C	C	C	C	C	C	C	C	C	C	C	C	C	C	C	C	C	C	C	C	C	C	C	C	C	C	C	C
G/A	5A	705371971	A	N		A		A	A	A	X	G	G	G	G	G	G	G	G	G	G	G	G	G	G	G	G	G	G	G	G	G	G	G	G	G	G	G	G	G	G	G	G	G	G	G	G	G	G
G/C	5A	705371999	C	N		C		C	C	C	X	G	G	G	G	G	G	G	G	G	G	G	G	G	G	G	G	G	G	G	G	G	G	G	G	G	G	G	G	G	G	G	G	G	G	G	G	G	G
A/T	5A	705372033	T	N		T		T	T	T	X	A	A	A	A	A	A	A	A	A	A	A	A	A	A	A	A	A	A	A	A	A	A	A	A	A	A	A	A	A	A	A	A	A	A	A	A	A	A
T/C	5A	705372051	C	N		C		C	C	C	X	T	T	T	T	T	T	T	T	T	T	T	T	T	T	T	T	T	T	T	T	T	T	T	T	T	T	T	T	T	T	T	T	T	T	T	T	T	T
C/T	5A	705372158	T	N		T		T	T	T	X	C	C	C	C	C	C	C	C	C	C	C	C	C	C	C	C	C	C	C	C	C	C	C	C	C	C	C	C	C	C	C	C	C	C	C	C	C	C
T/G	5A	705372219	G	N		G		G	G	G	X	T	T	T	T	T	T	T	T	T	T	T	T	T	T	T	T	T	T	T	T	T	T	T	T	T	T	T	T	T	T	T	T	T	T	T	T	T	T
A/G	5A	705372276	G	N		G		G	G	G	X	A	A	A	A	A	A	A	A	A	A	A	A	A	A	A	A	A	A	A	A	A	A	A	A	A	A	A	A	A	A	A	A	A	A	A	A	A	A
T/C	5A	705372626	C	N		C		C	C	C	X	T	T	T	T	T	T	N	T	T	T	T	T	T	T	T	T	T	T	T	T	T	T	T	T	T	T	T	T	T	T	T	T	T	T	T	T	T	T
A/G	5A	705395104	G	G		G		G	G	G	X	A	A	A	A	A	A	A	A	A	A	A	A	A	A	A	A	A	A	A	A	A	A	A	A	A	A	A	A	A	A	A	A	A	A	A	A	A	A
A/G	5A	705395116	G	G		G		G	G	G	X	A	A	A	A	A	A	A	A	A	A	A	A	A	A	A	A	A	A	A	A	A	A	A	A	A	A	A	A	A	A	A	A	A	A	A	A	A	A
G/A	5A	705395131	A	A		A		A	A	A	X	G	G	G	G	G	G	G	G	G	G	G	G	G	G	G	G	G	G	G	G	G	G	G	G	G	G	G	G	G	G	G	G	G	G	G	G	G	G
G/A	5A	705395167	A	A		A		A	A	A	X	G	G	G	G	G	G	G	G	G	G	G	G	G	G	G	G	G	G	G	G	G	G	G	G	G	G	G	G	G	G	G	G	G	G	G	G	G	G
G/C	5A	705402131	C	N		C		C	C	C	X	G	G	G	G	G	G	G	G	G	G	G	G	G	G	G	G	G	G	G	G	G	G	G	G	G	G	G	G	G	G	G	G	G	G	G	G	G	G
G/C	5A	705402143	C	N		C		C	C	C	X	G	G	G	G	G	G	G	G	G	G	G	G	G	G	G	G	G	G	G	G	G	G	G	G	G	G	G	G	G	G	G	G	G	G	G	G	G	G
G/C	5A	705402265	C	C		C		C	C	C	X	G	G	G	G	G	G	G	G	G	G	G	S	G	G	G	G	G	G	G	G	G	G	G	G	G	G	G	G	G	G	G	G	G	G	G	G	G	G
A/G	5A	705403252	G	G		G		G	G	G	X	N	A	A	A	A	A	A	A	A	A	A	A	R	A	A	A	A	A	A	A	A	A	A	A	A	A	A	A	R	A	A	A	A	A	A	A	A	A
T/C	5A	705407814	C	C		C		C	C	C	X	T	T	T	T	T	T	T	T	T	T	T	T	T	T	T	T	T	T	T	T	T	T	T	T	T	T	T	T	T	T	T	T	T	T	T	T	T	T
G/T	5A	705434605	T	T		T		T	T	T	X	G	G	G	G	G	G	G	N	G	G	G	G	G	G	G	G	G	G	G	G	G	G	G	N	G	G	G	G	G	G	G	G	G	G	G	G	G	G
G/C	5A	705435414	C	C		C		C	C	C	X	G	G	N	G	G	G	G	G	G	G	G	G	G	G	G	G	G	G	G	G	G	G	G	G	G	G	G	G	G	G	G	G	G	G	G	G	G	G
C/T	5A	705440428	T	N		T		T	T	T	X	C	C	C	C	C	C	C	C	C	C	C	C	C	C	C	C	C	C	C	C	C	C	C	C	C	C	C	C	C	C	C	C	C	C	C	C	C	C
A/C	5A	705440454	C	N		C		C	C	C	X	A	A	A	A	A	A	A	A	A	A	A	A	A	A	A	A	A	A	A	A	A	A	A	A	A	A	A	A	A	A	A	A	A	A	A	A	A	A
G/C	5A	705440459	C	N		C		C	C	C	X	G	G	G	G	G	G	G	G	G	G	G	G	G	G	G	G	G	G	G	G	G	G	G	G	G	G	G	G	G	G	G	G	G	G	G	G	G	G
A/G	5A	705440560	G	N		G		G	G	G	X	N	A	A	A	A	A	A	A	A	A	A	A	A	A	A	A	A	A	A	A	A	A	A	A	A	A	A	A	A	A	A	A	A	A	A	A	A	A
G/A	5A	705440581	A	N		A		A	A	A	X	N	G	G	G	G	G	G	G	G	G	G	G	N	G	G	G	G	G	G	G	G	G	G	G	G	G	G	G	G	G	G	G	G	G	G	G	G	G
A/G	5A	705441024	G	G		G		G	G	G	X	A	A	A	A	A	A	A	A	A	A	A	A	A	A	A	A	A	A	A	A	A	A	A	A	A	A	A	A	A	A	A	A	A	A	A	A	A	A
G/A	5A	705442861	A	A		A		A	A	A	X	G	G	G	G	G	G	G	G	G	G	G	G	G	G	G	G	G	G	G	G	G	G	G	G	G	G	G	G	G	G	G	G	G	G	G	G	G	G
C/T	5A	705443144	T	T		T		T	T	T	X	C	C	C	C	C	C	C	C	C	C	C	C	C	C	C	C	C	C	C	C	C	C	C	C	C	C	C	C	C	C	C	C	C	C	C	C	C	C
C/T	5A	705443618	T	T		T		T	T	T	X	C	C	C	C	C	C	Y	C	C	C	C	C	C	C	C	C	C	C	C	C	C	C	C	C	C	C	C	C	C	C	C	C	C	C	C	C	C	C
T/G	5A	705443706	G	G		G		G	G	G	X	T	T	T	T	T	T	T	T	T	T	T	T	T	T	T	T	T	T	T	T	T	T	T	T	T	T	T	T	T	T	T	T	T	T	T	T	T	T
C/G	5A	705446401	G	G		G		G	G	G	X	C	C	C	C	C	C	C	C	C	C	C	C	C	C	C	C	C	C	C	C	C	C	C	C	C	C	C	C	C	C	C	C	C	C	C	C	C	C
A/G	5A	705446480	G	G		G		G	G	G	X	A	A	N	A	A	A	A	A	A	A	A	A	A	A	A	A	A	A	A	A	A	A	A	A	A	A	A	A	A	A	A	A	A	A	A	A	A	A
A/G	5A	705446579	G	G		G		G	G	G	X	A	A	A	A	A	A	A	A	A	A	A	A	A	A	A	A	A	A	A	A	A	A	A	A	A	A	A	A	A	A	A	A	A	A	A	A	A	A
G/T	5A	705535661	T	T		T		T	T	T	X	N	G	N	N	G	G	G	G	G	G	G	G	G	G	G	G	G	G	G	G	G	G	G	G	G	N	G	G	G	G	G	G	G	N	G	G	G	G
T/G	5A	705551384	G	G		G		G	G	G	X	T	T	T	T	T	T	T	T	T	T	T	T	T	T	T	T	T	T	T	T	T	T	T	T	T	T	T	T	T	T	T	T	T	T	T	T	T	T
G/A	5A	705555955	A	A		A		A	A	A	X	G	G	G	G	G	G	G	G	G	G	G	G	G	G	G	G	G	G	G	G	G	G	G	G	G	G	G	G	G	G	G	G	G	G	G	G	G	G
T/C	5A	705556078	C	Y		C		C	C	C	X	T	T	T	T	T	T	T	T	T	T	T	T	T	T	T	T	T	T	T	T	T	T	T	T	T	T	T	T	T	T	T	T	T	T	T	T	T	T
C/A	5A	705556084	A	A		A		A	A	A	X	C	C	C	C	C	C	C	C	C	C	C	C	C	C	C	C	C	C	C	C	C	C	C	C	C	C	C	C	C	C	C	C	C	C	C	C	C	C
T/C	5A	705556175	C	C		C		C	C	C	X	T	T	N	T	T	T	T	T	T	T	T	T	T	T	T	T	T	T	T	T	T	T	T	T	T	T	T	T	T	N	T	T	T	T	T	T	T	T
A/G	5A	705556186	G	G		G		G	G	G	X	A	A	N	A	A	A	A	A	A	A	A	A	A	A	A	A	A	A	A	A	A	A	A	A	A	A	A	A	A	N	A	A	A	A	A	A	A	A
T/C	5A	705560557	N	C		C		C	C	C	X	T	T	T	T	T	T	T	T	T	T	T	T	T	T	T	T	T	T	T	T	T	T	T	T	T	T	T	T	T	T	T	T	T	T	T	T	T	T
C/T	5A	705560570	T	T		T		T	T	T	X	C	C	C	C	C	C	C	C	C	C	C	C	C	C	C	C	C	C	C	C	C	C	C	C	C	C	C	C	C	C	C	C	C	C	C	C	C	C
C/A	5A	705560628	A	A		A		A	A	A	X	C	C	C	C	C	C	C	C	C	C	C	C	C	C	C	C	C	C	C	C	C	C	C	C	C	C	C	C	C	C	C	C	C	C	C	C	C	C
T/C	5A	705560653	C	C		C		C	C	C	X	T	T	T	T	T	T	T	T	T	T	T	T	T	T	T	T	T	T	T	T	T	T	T	T	T	T	T	T	T	T	T	T	T	T	T	T	T	T
A/C	5A	705560696	C	C		C		C	C	C	X	N	A	A	A	A	A	A	A	A	A	A	A	A	A	A	A	A	A	A	A	A	A	A	A	A	A	A	A	A	A	A	A	A	A	A	A	A	A
C/T	5A	705566438	T	T		T		T	T	T	X	N	C	C	C	C	C	C	C	C	C	C	C	C	C	C	C	N	N	C	C	C	C	C	C	N	C	C	C	N	C	C	C	C	C	C	C	C	C
T/A	5A	705566447	A	A		A		A	A	A	X	N	T	T	T	T	T	T	T	T	T	T	T	T	T	T	T	N	N	T	T	T	T	T	T	T	T	T	T	N	T	T	T	T	T	T	T	T	T
C/T	5A	705566463	T	T		T		T	T	T	X	N	C	C	C	C	C	C	C	C	C	C	C	C	C	C	C	N	N	C	C	C	C	C	C	N	C	C	C	N	C	C	C	C	C	C	C	C	C
T/C	5A	705568428	N	C		C		C	C	C	X	N	T	T	T	T	T	T	T	T	T	T	T	T	T	T	T	T	N	T	T	T	T	T	T	T	T	T	T	T	T	T	T	T	T	T	T	T	T
G/A	5A	705568461	N	A		A		A	A	A	X	G	G	G	G	G	G	G	G	G	G	G	G	G	G	G	G	G	G	G	G	G	G	G	G	G	G	G	G	G	G	G	G	G	G	G	G	G	G
G/T	5A	705568486	N	T		T		T	T	T	X	G	G	G	G	G	G	G	G	G	G	G	G	G	G	G	G	G	G	G	G	G	G	G	G	N	G	G	G	G	G	G	G	G	G	G	G	G	G
C/T	5A	705569796	T	T		T		T	T	T	X	C	C	C	C	C	C	C	C	C	C	C	C	C	C	C	C	C	C	C	C	C	C	C	C	C	C	C	C	C	C	C	C	C	C	C	C	C	C
A/G	5A	705569836	G	G		G		G	G	G	X	A	A	A	A	A	A	A	A	A	A	A	A	A	A	A	A	A	A	A	A	A	A	A	A	A	A	A	A	A	A	A	A	A	A	A	A	A	A
G/A	5A	705569917	A	A		A		A	A	A	X	G	G	G	G	G	G	G	G	G	G	G	G	G	G	G	G	G	G	G	G	G	G	G	G	G	G	G	G	G	G	G	G	G	G	G	G	G	G
C/A	5A	705570344	A	A		A		A	A	A	X	C	C	C	C	C	C	C	C	C	C	C	C	M	C	C	C	C	C	C	C	C	C	C	C	C	C	C	C	C	C	C	C	C	C	C	C	C	C
T/C	5A	705570378	C	C		C		C	C	C	X	T	N	T	T	T	T	T	T	T	T	T	T	T	T	T	T	T	T	T	T	T	T	T	T	T	T	T	T	T	T	T	T	T	T	T	T	T	T
C/T	5A	705570395	T	T		T		T	T	T	X	C	N	C	C	C	C	C	C	C	C	C	C	C	C	C	C	C	C	C	C	C	C	C	C	C	C	C	C	C	C	C	C	C	C	C	C	C	C
C/G	5A	705570880	G	G		G		G	G	G	X	C	N	C	C	C	N	C	C	C	C	C	N	C	C	C	C	C	C	C	C	C	C	C	C	C	C	C	C	C	C	C	N	C	C	C	C	C	C
C/T	5A	705570982	T	T		T		T	T	T	X	C	C	C	C	C	C	C	C	C	C	C	C	C	C	C	C	C	C	C	C	C	C	C	C	C	C	C	C	C	C	C	C	C	C	C	C	C	C
A/T	5A	705571074	T	T		T		T	T	T	X	A	A	A	A	A	A	A	A	A	A	A	A	A	A	A	A	A	A	A	A	A	A	A	A	A	A	A	A	A	A	A	A	A	A	A	A	A	A
T/G	5A	705571215	G	G		K		G	G	G	X	T	T	T	T	T	T	T	T	T	T	T	T	T	T	T	T	T	T	T	T	T	T	T	T	T	T	T	T	T	T	T	T	T	T	T	T	T	T
C/T	5A	705571290	T	T		T		T	T	T	X	C	C	C	C	C	C	C	C	C	C	C	C	C	C	C	C	C	C	C	C	C	C	C	C	C	C	C	C	C	C	Y	C	C	C	C	C	C	C
C/G	5A	705571318	G	G		G		G	G	G	X	C	C	C	C	C	C	C	C	C	C	C	C	C	C	C	C	C	C	C	C	C	C	C	C	C	C	C	C	C	C	C	C	C	C	C	C	C	C
T/G	5A	705571348	G	G		G		G	G	G	X	T	T	T	T	T	T	T	T	T	T	T	T	T	T	T	T	T	T	T	T	T	T	T	T	T	T	T	T	T	T	T	T	T	T	T	T	T	T
C/T	5A	705572035	T	T		T		T	T	T	X	C	C	N	N	C	C	C	C	C	C	C	C	C	C	C	C	C	C	C	C	C	C	C	C	C	C	C	C	C	C	C	C	C	C	C	C	C	C
C/T	5A	705572051	T	T		T		T	T	T	X	C	C	N	N	C	C	C	C	C	C	C	C	C	C	C	C	C	C	C	C	C	C	C	C	C	C	C	C	C	C	C	C	C	C	C	C	C	C
C/G	5A	705783173	G	G		G		G	G	G	X	N	N	N	N	N	N	C	C	C	C	C	N	C	N	N	N	N	C	N	C	C	C	C	C	C	C	C	C	C	C	C	C	C	C	C	C	C	C
T/C	5A	705823095	C	C		C		C	C	C	X	T	T	T	T	T	T	T	T	T	T	T	T	T	T	T	T	T	T	T	T	T	N	T	T	T	T	T	T	T	T	T	T	T	T	T	T	T	T
C/T	5A	705839108	T	T		T		T	T	T	X	C	C	C	C	N	C	C	C	C	C	C	C	C	C	C	C	C	C	N	C	C	C	C	C	C	C	C	C	C	C	C	C	C	C	C	N	N	C
G/A	5A	705839113	A	A		A		A	A	A	X	G	G	G	G	N	G	G	G	G	G	G	G	G	G	G	G	G	G	N	G	G	G	G	G	G	G	G	G	G	G	G	G	G	G	G	N	N	G
T/A	5A	705944211	A	A		A		A	A	A	X	T	T	N	T	N	T	T	T	N	T	N	T	T	T	T	T	T	T	T	T	T	T	T	T	T	T	T	T	T	T	T	T	T	T	T	T	T	T
T/G	5A	705954184	G	G		G		G	G	G	X	T	T	T	T	T	T	T	T	T	T	T	T	T	T	T	T	T	T	T	T	T	T	T	T	T	T	T	T	T	T	T	T	T	T	T	T	T	T
G/A	5A	705954217	A	A		A		A	A	A	X	G	G	G	G	G	G	G	G	G	G	G	G	G	G	G	G	G	G	G	G	G	G	G	G	G	G	G	G	G	G	G	G	G	G	G	G	G	G
A/G	5A	705954607	G	N		G		G	G	G	X	N	A	A	N	N	N	A	A	A	A	A	A	A	A	A	A	A	A	A	A	A	A	A	A	A	A	A	A	A	A	A	A	A	A	A	A	A	A
A/C	5A	705954654	C	N		C		C	C	C	X	N	A	A	N	N	A	A	A	A	A	A	A	A	A	A	A	A	A	A	A	A	A	A	A	A	A	A	A	A	A	A	A	A	A	A	A	A	A
A/G	5A	705999793	G	N		G		G	G	G	X	A	A	A	A	A	A	A	A	A	A	A	A	A	A	A	A	A	A	A	A	A	A	A	A	A	A	A	A	A	A	A	A	A	A	A	A	A	A
T/A	5A	705999874	A	A		A		A	A	A	X	T	T	T	T	T	T	T	T	T	T	T	T	T	T	T	T	T	T	T	T	T	T	T	T	T	T	T	T	T	T	T	T	T	T	T	T	T	T
C/G	5A	705999876	G	G		G		G	G	G	X	C	C	C	C	C	C	C	C	C	C	C	C	C	C	C	C	C	C	C	C	C	C	C	C	C	C	C	C	C	C	C	C	C	C	C	C	C	C
C/G	5A	705999923	G	G		G		G	G	N	X	C	C	C	C	C	C	C	C	C	C	C	C	C	C	C	C	C	C	C	C	C	C	C	C	C	C	C	C	C	C	C	C	C	C	C	C	C	C
C/T	5A	705999934	T	T		T		T	T	T	X	C	C	C	C	C	C	C	C	C	C	C	C	C	C	C	C	C	C	C	C	C	C	C	C	C	C	C	C	C	C	C	C	C	C	C	C	C	C
G/A	5A	705999977	A	A		A		A	A	A	X	R	G	G	G	G	G	G	G	G	G	G	G	G	G	G	G	G	G	G	G	G	G	G	G	G	G	G	G	G	G	G	G	G	G	G	G	G	G
T/C	5A	706000033	C	N		C		C	C	C	X	T	T	T	T	T	T	T	T	T	T	T	T	T	T	T	T	T	T	T	T	T	T	T	T	T	T	T	T	T	T	T	T	T	T	T	T	T	T
C/T	5A	706000080	T	N		T		T	T	T	X	C	C	C	C	C	C	C	C	C	C	C	C	C	C	C	C	C	C	C	C	C	C	C	C	C	C	C	C	C	C	C	C	C	C	C	C	C	C
C/A	5A	706000470	A	N		A		A	A	A	X	C	C	C	C	C	C	C	C	C	C	C	C	C	C	C	C	C	C	C	C	C	C	C	C	C	C	C	C	C	C	C	C	C	C	C	C	C	C
C/G	5A	706000503	G	N		G		G	G	G	X	C	C	C	C	C	C	C	C	C	C	C	C	C	C	C	C	C	C	C	C	C	C	C	C	C	C	C	C	C	C	C	C	C	C	C	C	C	C
T/G	5A	706000532	G	G		G		G	G	G	X	T	T	T	T	T	T	T	T	T	T	T	T	T	T	T	T	T	T	T	T	T	T	T	T	T	T	T	T	T	T	T	T	T	T	T	T	T	T
G/A	5A	706000587	A	A		A		A	A	A	X	G	G	G	G	G	G	G	G	G	G	G	G	G	G	G	G	R	G	G	G	G	G	G	G	G	G	G	G	G	G	G	G	G	G	G	G	G	G
G/A	5A	706000620	A	A		A		A	A	A	X	G	G	G	G	G	G	G	G	G	G	G	G	G	G	G	G	R	G	G	G	G	G	G	G	G	G	G	G	G	G	G	G	G	G	G	G	G	G
A/T	5A	706000647	T	T		T		T	T	T	X	A	A	A	A	A	A	A	A	A	A	A	A	A	A	A	A	A	A	A	A	A	A	A	A	A	A	A	A	A	A	A	A	A	A	A	A	A	A
G/A	5A	706000683	A	A		A		A	A	A	X	G	G	G	G	G	G	G	G	G	G	G	G	G	G	G	G	G	G	G	G	G	G	G	G	G	G	G	G	G	G	G	G	G	G	G	G	G	G
T/C	5A	706000715	C	C		C		C	C	C	X	T	T	N	T	T	T	T	T	T	T	T	T	T	T	T	T	T	T	T	T	T	T	T	T	T	T	T	T	T	T	T	T	T	T	T	T	T	T
T/G	5A	706000737	G	G		G		G	G	G	X	T	T	N	T	N	T	T	T	T	T	T	T	T	T	T	T	T	T	T	T	T	T	T	T	T	T	T	T	T	T	T	T	T	T	T	T	T	T
A/G	5A	706000752	G	G		G		G	G	G	X	A	A	N	A	A	A	A	A	A	A	A	A	A	A	A	A	A	A	A	A	A	A	A	A	A	A	A	A	A	A	A	A	A	A	A	A	A	A
G/C	5A	706000789	C	C		C		C	C	C	X	G	G	N	N	G	G	G	G	G	G	G	G	G	G	G	G	G	G	G	G	G	G	G	G	G	G	G	G	G	G	G	G	G	G	G	G	G	G
C/T	5A	706001167	T	N		T		T	T	T	X	C	C	N	C	C	C	C	N	C	C	C	N	C	C	C	N	C	C	N	C	C	C	C	C	C	C	C	C	C	C	C	C	C	C	C	C	C	C
C/G	5A	706001171	G	N		G		G	G	G	X	C	C	N	C	C	C	C	N	C	C	C	N	C	C	C	N	C	C	C	C	C	C	C	C	C	C	C	C	C	C	C	C	C	C	C	C	C	C
C/T	5A	706020768	T	T		T		T	T	T	X	C	C	C	C	C	C	C	C	C	C	C	C	C	C	C	C	C	C	C	C	C	C	C	C	C	C	C	C	C	C	C	C	C	C	C	C	C	C
T/G	5A	706021202	G	G		G		G	G	G	X	T	T	T	T	T	T	T	T	T	T	T	T	T	T	T	T	T	T	T	T	T	T	T	T	T	T	T	T	T	T	T	T	T	T	T	T	T	T
T/C	5A	706021234	C	C		C		C	C	C	X	T	T	T	T	T	T	T	T	T	T	T	T	T	T	T	T	T	T	T	T	T	T	T	T	N	T	T	T	T	T	T	T	T	T	T	T	T	T
G/C	5A	706021267	C	N		C		C	C	C	X	G	G	G	G	G	G	G	G	G	G	N	G	G	N	G	G	G	G	G	G	G	G	G	G	N	G	G	G	G	G	G	G	G	G	G	G	G	G
T/A	5A	706058268	A	A		A		A	A	A	X	T	T	T	T	T	T	T	T	T	T	T	T	T	T	T	T	T	T	T	T	T	T	T	T	T	T	T	T	T	T	T	T	T	T	T	T	T	T
T/C	5A	706058296	C	C		C		C	C	C	X	T	T	T	T	T	T	T	T	T	T	T	T	T	T	T	T	T	T	T	T	T	T	T	T	T	T	T	T	T	T	T	T	T	T	T	T	T	T
A/T	5A	706058552	T	T		T		T	T	T	X	A	A	A	A	A	A	A	A	A	A	A	A	A	A	A	A	A	A	A	A	A	A	A	A	A	A	A	A	A	A	A	A	A	A	A	A	A	A
G/T	5A	706058567	T	T		T		T	T	T	X	G	G	G	G	G	G	G	G	G	G	G	G	G	G	G	G	G	G	G	G	G	G	G	G	G	G	G	G	G	G	G	G	G	G	G	G	G	G
T/G	5A	706058659	G	G		G		G	G	G	X	T	T	T	T	T	T	T	T	T	T	T	T	T	T	T	T	T	T	T	T	T	T	T	T	T	T	T	T	T	T	T	T	T	T	T	T	T	T
G/A	5A	706058665	A	A		A		A	A	A	X	R	G	G	G	G	G	G	G	G	G	G	G	G	G	G	G	G	G	G	G	G	G	G	G	G	G	G	G	G	G	G	G	G	G	G	G	G	G
A/G	5A	706058823	G	G		G		G	G	G	X	A	A	A	A	A	A	A	A	A	A	A	A	A	A	A	A	A	A	A	A	A	A	A	A	A	A	A	A	A	A	A	A	A	A	A	A	A	A
T/C	5A	706058882	C	C		C		C	C	C	X	T	T	T	T	T	T	T	T	T	T	T	T	T	T	T	T	T	T	T	T	T	T	T	T	T	T	T	T	T	T	T	T	T	T	T	T	T	T
A/G	5A	706082634	G	G		G		G	G	G	X	A	A	A	A	A	A	A	A	A	A	A	A	A	A	A	A	A	A	A	A	A	A	A	A	A	A	A	A	A	A	A	A	A	A	A	A	A	A
T/C	5A	706082658	C	C		C		C	C	C	X	T	T	T	T	T	T	T	T	T	T	T	T	T	T	T	T	T	T	T	T	T	T	T	T	T	T	T	T	T	T	T	T	T	T	T	T	T	T
G/A	5A	706084086	A	N		A		A	A	A	X	G	G	G	G	G	G	G	G	G	G	G	G	G	G	G	G	G	G	G	G	G	G	G	G	G	G	G	G	G	G	G	G	G	G	G	G	G	G
C/T	5A	706084532	T	T		T		T	T	T	X	C	C	C	C	C	C	C	C	C	C	C	C	C	C	C	C	C	C	C	C	C	C	C	C	C	C	C	C	C	C	C	C	C	C	C	C	C	C
A/T	5A	706085210	T	T		T		T	T	T	X	A	A	A	A	A	A	A	N	A	A	A	A	A	A	A	A	A	A	A	A	A	A	A	A	A	A	A	A	A	A	A	A	A	A	A	A	A	A
A/G	5A	706218918	G	G		G		G	G	G	X	A	A	A	A	A	A	A	A	A	A	A	A	A	A	A	A	A	A	A	A	A	A	A	A	A	A	A	A	A	A	A	A	A	A	A	A	A	A
C/G	5A	706220298	G	G		G		G	G	G	X	C	C	C	C	C	C	C	C	N	C	C	C	C	C	C	C	C	C	C	C	C	C	C	C	C	C	C	C	C	C	C	S	C	N	C	C	C	C
C/G	5A	706236028	G	G		G		G	G	G	X	C	C	C	C	C	C	C	C	C	C	C	C	C	C	C	C	C	C	C	C	C	C	C	C	C	C	C	C	C	C	C	C	C	C	C	C	C	C
G/C	5A	706236054	C	C		C		C	C	C	X	G	G	G	G	G	G	S	G	G	G	G	G	G	G	G	G	G	G	G	G	G	G	G	G	G	G	G	G	G	G	G	G	G	G	G	G	G	G
A/G	5A	706236682	G	G		G		G	G	G	X	A	A	A	A	A	A	A	A	A	A	A	A	A	A	A	A	A	A	A	A	A	A	A	A	A	A	A	A	A	A	A	A	A	A	A	A	A	A
G/A	5A	706237000	A	A		A		A	A	A	X	G	G	G	G	G	G	G	G	G	G	G	G	G	G	G	G	G	G	G	G	G	G	G	G	G	G	G	G	G	G	G	G	G	G	G	G	G	G
T/C	5A	706240011	C	C		C		C	C	C	X	T	T	T	T	T	T	T	T	T	T	T	T	T	T	T	T	T	T	T	T	T	T	T	T	T	T	T	T	T	T	T	T	T	T	T	T	T	T
A/G	5A	706240867	G	G		G		G	G	G	X	A	A	A	A	A	A	A	A	A	A	A	A	A	A	A	A	A	A	A	A	A	A	A	A	A	A	A	A	A	A	A	A	A	A	A	A	A	A
T/C	5A	706241844	C	C		C		C	C	C	X	T	T	T	T	T	T	T	T	T	T	T	T	T	T	T	T	T	T	T	T	T	T	T	T	T	T	T	T	T	T	T	T	T	T	T	T	T	T
A/G	5A	706241872	G	G		G		G	G	G	X	A	A	A	A	A	A	A	A	A	A	A	A	A	A	A	A	A	A	A	A	A	A	A	A	A	A	A	A	A	A	A	A	A	A	A	A	A	A
C/T	5A	706242334	T	T		T		T	T	T	X	C	C	C	C	C	C	C	C	C	C	C	C	C	C	C	C	C	C	C	C	C	C	C	C	C	C	C	C	C	C	C	C	C	C	C	C	C	C
G/T	5A	706242477	T	T		T		T	T	T	X	G	G	G	G	G	G	G	G	G	G	G	G	G	G	G	G	G	G	G	G	G	G	G	G	G	G	G	G	G	G	G	G	G	G	G	G	G	G
A/G	5A	706242487	G	G		G		G	G	G	X	A	A	A	A	A	A	A	A	A	A	A	A	A	A	A	A	A	A	A	A	A	A	A	A	A	A	A	A	A	A	A	A	A	A	A	A	A	A
A/G	5A	706274156	G	G		G		G	G	G	X	A	A	A	A	A	A	A	A	A	A	A	A	A	A	A	A	A	A	A	A	A	A	A	A	A	A	A	A	A	A	A	A	A	A	A	A	A	A
T/G	5A	706274167	G	G		G		G	G	G	X	T	T	T	T	T	T	T	T	T	T	T	T	T	T	T	T	T	T	T	T	T	T	T	T	K	T	T	T	T	T	T	T	T	T	T	T	T	T
G/C	5A	706274171	C	C		C		C	C	C	X	G	G	G	G	G	G	G	G	G	G	G	G	G	G	G	G	G	G	G	G	G	G	G	G	G	G	G	G	G	G	G	G	G	G	G	G	G	G
C/G	5A	706427203	G	N		G		G	G	G	X	C	C	N	C	N	C	C	C	C	C	C	C	C	C	C	C	N	C	C	C	C	C	C	N	C	C	C	C	C	C	C	N	C	C	C	C	C	C
T/C	5A	706428320	C	C		C		C	C	C	X	T	T	T	T	T	T	T	T	T	T	T	T	T	T	T	T	T	T	T	T	T	T	T	T	T	T	T	T	T	T	T	T	T	T	T	T	T	T
G/A	5A	706428450	A	N		A		A	A	A	X	G	G	G	G	G	G	G	G	G	G	G	G	G	G	G	G	G	G	G	G	G	G	G	G	G	G	G	G	G	G	G	G	G	G	G	G	G	G
T/A	5A	706429246	A	A		A		A	A	A	X	T	T	T	T	T	T	T	T	T	T	T	T	T	T	T	T	T	T	T	T	T	T	T	T	T	T	T	T	T	T	T	T	T	T	T	T	T	T
C/G	5A	706429526	G	G		G		G	G	G	X	S	C	C	C	C	C	C	C	C	C	C	C	C	C	C	C	C	C	C	C	C	C	C	C	C	C	C	C	C	C	C	C	C	C	C	C	C	C
T/A	5A	706484335	A	A		A		A	A	A	X	T	T	T	T	T	T	T	T	T	N	T	T	T	N	N	T	N	T	N	T	T	T	T	T	T	T	T	T	T	N	N	T	T	T	T	T	T	T
C/A	5A	706497517	A	A		A		A	A	A	X	C	C	C	C	C	C	C	C	C	C	C	C	C	C	C	C	C	C	C	C	C	C	C	C	C	C	C	C	C	C	C	C	C	C	C	C	C	C
T/C	5A	706501201	C	C		C		C	C	C	X	T	T	T	T	T	T	T	T	T	T	T	T	T	T	T	T	T	T	T	T	T	T	T	T	T	T	T	T	T	T	T	T	T	T	T	T	T	T
T/A	5A	706593626	A	A		A		A	A	A	X	T	T	T	T	T	T	T	T	T	T	T	T	T	T	T	T	T	T	T	T	T	T	T	T	T	T	T	T	T	T	T	T	T	T	T	T	T	T
A/T	5A	706593647	T	T		T		T	T	T	X	A	A	A	A	A	A	A	A	A	A	A	A	A	A	A	A	A	A	A	A	A	A	A	A	A	A	A	A	A	A	A	A	A	A	A	A	A	A
C/T	5A	706652086	T	T		T		T	T	T	X	C	C	C	C	C	C	C	C	C	C	C	C	C	C	C	C	C	C	C	C	N	C	C	C	C	C	N	C	C	C	C	C	C	C	C	C	C	N
C/T	5A	706652196	T	N		T		T	T	T	X	C	C	C	C	C	C	C	C	C	C	N	C	C	N	C	C	C	C	C	C	C	C	N	C	C	C	N	C	C	C	N	N	C	C	C	C	C	C
T/C	5A	706661431	C	C		C		C	C	C	X	T	T	T	T	T	T	T	T	T	T	T	T	T	T	T	T	T	T	T	T	T	T	T	T	T	T	T	T	T	T	T	T	T	T	T	T	T	T
T/G	5A	706661449	G	G		G		G	G	G	X	T	T	T	T	T	T	T	T	T	T	T	T	T	T	T	T	T	T	T	T	T	T	T	T	T	T	T	T	T	T	T	T	T	T	T	T	T	T
T/C	5A	706661547	C	C		C		C	C	C	X	T	T	T	T	T	T	T	T	T	T	T	T	T	T	T	T	T	T	T	T	T	T	T	T	T	T	T	T	T	T	T	T	T	T	T	T	T	T
A/G	5A	706661586	G	G		G		G	G	G	X	A	A	A	A	A	A	A	A	A	A	A	A	A	A	A	A	A	A	A	A	A	A	A	A	A	A	A	A	A	A	A	A	A	A	A	A	A	A
G/A	5A	706661607	A	N		A		A	A	A	X	G	G	G	G	G	G	G	G	G	G	G	G	G	G	G	G	G	G	G	G	G	G	G	G	G	G	G	G	G	G	G	G	G	G	G	G	G	G
G/T	5A	706661965	T	T		T		T	T	T	X	G	G	G	G	G	G	G	G	G	G	G	G	G	G	G	G	G	G	G	G	G	G	G	G	G	G	G	G	G	G	G	G	G	G	G	G	G	G
G/A	5A	706662065	A	A		A		A	A	A	X	G	G	G	G	G	G	G	G	G	G	G	G	G	G	G	G	G	G	G	G	G	G	G	G	G	G	G	G	G	G	G	G	G	G	G	G	G	G
C/G	5A	706662287	G	G		G		G	G	G	X	C	C	C	C	C	C	C	C	C	C	C	C	C	C	C	C	C	C	C	C	C	C	C	C	C	C	C	C	C	C	C	C	C	C	C	C	C	C
G/A	5A	706662289	A	A		A		A	A	A	X	G	G	G	G	G	G	G	G	G	G	G	G	G	G	G	G	G	G	G	G	G	G	G	G	G	G	G	G	G	G	G	G	G	G	G	G	G	G
G/A	5A	706665148	A	N		A		A	A	A	X	G	G	G	G	G	G	G	G	G	G	G	G	G	N	G	G	G	G	G	G	G	G	G	G	G	G	G	G	G	G	G	G	G	G	G	G	G	G
G/A	5A	706665150	A	N		A		A	A	A	X	G	G	G	G	G	G	G	G	G	G	G	G	G	N	G	G	G	G	G	G	G	G	G	G	G	G	G	G	G	G	G	G	G	G	G	G	G	G
A/G	5A	706665163	G	N		G		G	G	G	X	A	A	A	A	A	A	A	A	A	A	A	A	A	N	A	A	A	A	A	A	A	A	A	A	A	A	A	A	A	A	A	A	A	A	A	A	A	A
G/A	5A	706665363	A	N		A		A	A	A	X	G	G	G	G	G	G	G	N	G	G	G	G	G	G	G	G	G	G	G	G	G	G	G	G	G	G	G	G	G	G	G	G	N	G	G	G	G	G
A/G	5A	706665388	G	N		G		G	G	G	X	A	A	A	A	A	A	A	N	A	A	A	A	A	A	A	A	A	A	A	A	A	A	A	A	A	A	A	A	A	A	A	A	A	A	A	A	A	A
G/A	5A	706665402	A	N		A		A	A	A	X	G	G	G	G	G	G	G	N	G	G	G	G	G	G	G	N	G	G	G	G	G	G	G	G	G	G	G	G	G	G	N	G	G	G	G	G	G	G
A/G	5A	706665923	G	N		G		G	G	G	X	N	A	N	A	N	A	A	A	A	A	A	A	A	N	N	A	A	A	A	A	A	A	A	A	A	A	A	N	A	A	N	A	A	A	A	N	A	A
T/C	5A	706665945	C	N		C		C	C	C	X	N	T	N	T	N	T	T	T	T	T	T	T	T	N	N	T	T	T	T	T	T	T	T	T	T	T	T	N	T	T	N	T	T	T	T	N	T	T
C/G	5A	706665950	G	N		G		G	G	G	X	N	C	N	C	N	C	C	C	C	C	C	C	C	N	N	C	C	C	C	C	C	C	C	C	C	C	C	N	C	N	N	C	C	C	C	N	C	C
A/G	5A	706824757	A	G		G		G	G	G	X	A	A	A	A	A	A	A	A	A	A	A	A	A	N	A	A	A	A	A	A	A	A	A	N	A	A	A	A	A	N	A	A	N	N	A	N	A	A
A/G	5A	706824821	G	N		G		G	G	G	X	A	A	A	A	A	A	A	A	A	A	A	A	A	A	A	A	A	A	A	A	A	A	A	A	A	A	A	A	A	N	A	A	A	A	A	N	A	A
A/G	5A	706825045	G	G		G		G	G	G	X	A	A	A	A	A	A	A	A	A	A	A	A	A	A	A	A	A	A	A	A	A	A	A	A	A	A	A	A	A	A	A	A	A	A	A	A	A	A
T/C	5A	707817705	C	C		N		C	C	C	X	T	T	T	T	T	T	T	T	T	T	T	T	T	T	T	T	T	T	T	T	T	T	T	T	T	T	T	T	T	T	T	T	T	T	T	T	T	T
T/C	5A	707826327	C	C		C		C	C	C	X	T	T	T	T	T	T	T	T	T	T	T	Y	T	T	T	T	T	T	T	T	T	T	T	T	T	T	T	T	T	T	T	T	T	T	T	T	T	T
A/T	5A	707826421	T	T		T		T	T	T	X	A	A	A	A	A	A	A	A	A	A	A	A	A	A	A	A	A	A	A	A	A	A	A	A	A	A	A	A	A	A	A	A	A	A	A	A	A	A
A/G	5A	707826455	G	G		G		G	G	G	X	A	A	A	A	A	A	A	A	A	A	A	A	A	A	A	A	A	A	A	A	A	A	A	A	A	A	A	A	A	A	A	A	A	A	A	A	A	A
C/G	5A	707826697	G	G		G		G	G	G	X	C	C	C	C	C	C	C	C	C	C	C	C	C	C	C	C	C	C	C	C	C	C	C	C	C	C	C	C	C	C	C	C	C	C	C	C	C	C
C/G	5A	707826780	G	G		G		G	G	G	X	C	C	C	C	C	C	C	C	C	C	C	C	C	C	C	C	C	C	C	C	C	C	C	C	C	C	C	C	C	C	C	C	C	C	C	C	C	C
C/G	5A	707826807	G	G		G		G	G	G	X	C	C	C	C	C	C	C	C	C	C	C	C	C	C	C	C	C	C	C	C	C	C	C	C	C	C	C	C	C	C	C	C	C	C	C	C	C	C
G/A	5A	707827042	A	A		A		A	A	A	X	G	G	G	G	G	G	G	G	G	G	G	G	G	G	G	G	G	G	G	G	G	G	G	G	G	G	G	G	G	G	G	G	G	G	G	G	G	G
C/G	5A	707827098	G	G		G		G	G	G	X	C	C	C	C	C	C	C	C	C	C	C	C	C	C	C	C	C	C	C	C	C	C	C	C	C	C	C	C	C	C	C	C	C	C	C	C	C	C
C/G	5A	707827119	G	G		G		G	G	G	X	C	C	C	C	C	C	C	C	C	C	C	C	C	C	C	C	C	C	C	C	C	C	C	C	C	C	C	C	C	C	C	C	C	C	C	C	C	C
C/G	5A	707827163	G	G		G		G	G	G	X	C	C	C	C	C	C	C	C	C	C	C	C	C	C	C	C	C	C	C	C	C	C	C	C	C	C	C	C	C	C	C	C	C	C	C	C	C	C
G/C	5A	707827174	C	C		C		C	C	C	X	G	G	G	G	G	G	G	G	G	G	G	G	G	G	G	G	G	G	G	G	G	G	G	G	G	G	G	G	G	G	G	G	G	G	G	G	G	G
C/G	5A	707827222	G	G		G		G	G	G	X	C	C	C	C	C	C	C	C	C	C	C	C	C	C	C	C	C	C	C	C	C	C	C	C	C	C	C	C	C	C	C	C	C	C	C	C	C	C
C/G	5A	707827307	G	G		G		G	G	G	X	C	C	C	C	C	C	C	C	C	C	C	C	C	C	C	C	C	C	C	C	C	C	C	C	C	C	C	C	C	C	C	C	C	C	C	C	C	C
C/G	5A	707827309	G	G		G		G	G	G	X	C	C	C	C	C	C	C	C	C	C	C	C	C	C	C	C	C	C	C	C	C	C	C	C	C	C	C	C	C	C	C	C	C	C	C	C	C	C
A/C	5A	707827331	C	C		C		C	C	C	X	A	A	A	A	A	A	A	A	A	A	A	A	A	A	A	A	A	A	A	A	A	A	A	A	A	A	A	A	A	A	A	A	A	A	A	A	A	A
G/C	5A	708013985	C	C		C		C	C	C	X	G	G	G	G	G	G	G	G	G	G	G	G	G	G	G	G	G	G	G	G	G	G	G	G	G	G	G	G	G	G	G	G	G	G	G	G	G	G
C/T	5A	708018961	T	T		T		T	T	T	X	C	C	C	C	C	C	C	C	C	C	C	C	C	C	C	C	C	C	C	C	C	C	C	C	C	C	C	C	C	C	C	C	C	C	C	C	C	C
C/T	5A	708019442	T	T		T		T	T	T	X	C	C	C	C	C	C	C	C	C	C	C	C	C	C	C	C	C	C	C	C	C	C	C	C	C	C	C	C	C	C	C	C	C	C	C	C	C	C
G/A	5A	708071154	A	A		A		A	A	A	X	G	G	G	G	G	G	G	G	G	G	G	G	G	G	G	G	G	G	G	G	G	G	G	G	G	G	G	G	G	G	G	G	G	G	G	G	G	G
A/G	5A	708071303	G	G		G		G	G	G	X	A	A	A	A	A	A	A	A	A	A	A	A	A	A	A	A	A	A	A	A	A	A	A	A	A	A	A	A	A	A	A	A	A	A	A	A	A	A
T/A	5A	708071406	A	A		A		A	A	A	X	T	T	T	T	T	T	T	T	T	T	T	T	T	T	T	T	T	T	T	T	T	T	T	T	T	T	T	T	T	T	T	T	T	T	T	T	T	T
C/T	5A	708071441	T	T		T		T	T	T	X	C	C	C	C	C	C	C	C	C	C	C	C	C	C	C	C	C	C	C	C	C	C	C	C	C	C	C	C	C	C	C	C	C	C	C	C	C	C
G/T	5A	708071517	T	T		T		T	T	T	X	G	G	G	G	G	G	G	G	G	G	G	G	G	G	G	G	G	G	G	G	G	G	G	G	G	G	G	G	G	G	G	G	G	G	G	G	G	G
G/A	5A	708183260	A	A		A		A	A	A	X	G	G	N	G	G	G	G	G	G	G	G	G	G	G	G	G	G	G	G	G	G	G	G	G	G	G	G	G	G	G	G	G	G	G	G	G	G	G
C/T	5A	708183296	T	T		T		T	T	T	X	C	C	C	C	C	C	C	C	C	C	C	Y	C	C	C	C	C	C	C	C	C	C	C	C	C	C	C	C	C	C	C	C	C	C	C	C	C	C
G/A	5A	708183367	A	A		A		A	A	A	X	N	G	G	G	G	G	G	G	G	G	G	G	G	G	G	G	G	G	G	G	G	G	G	G	G	G	G	G	G	G	G	G	G	G	G	G	G	G
T/G	5A	708183661	G	G		G		G	G	G	X	T	T	T	T	T	T	T	T	T	T	T	T	T	T	T	T	T	T	T	T	T	T	T	T	T	T	T	T	T	T	T	T	T	T	T	T	T	T
C/A	5A	708183668	A	A		A		A	A	A	X	C	C	C	C	C	C	C	C	C	C	C	C	C	C	C	C	C	C	C	C	C	C	C	C	C	C	C	C	C	C	C	C	C	C	C	C	C	C
G/T	5A	708183860	T	T		T		T	T	T	X	G	G	G	G	G	G	G	G	G	G	G	G	G	G	G	G	G	G	G	G	G	G	G	G	G	G	G	G	G	G	G	G	G	G	G	G	G	G
A/G	5A	708290538	N	G		G		G	G	G	X	A	A	N	N	A	A	A	A	A	A	A	A	N	A	A	A	A	A	A	A	A	A	A	A	A	A	A	A	A	A	N	N	A	A	A	A	A	A
G/A	5A	708290797	A	A		A		A	A	A	X	G	G	G	G	G	G	G	G	G	G	G	G	G	G	G	G	G	G	G	G	G	G	G	G	G	G	G	G	G	G	G	G	G	G	G	G	G	G
A/T	5A	708291574	T	T		T		T	T	T	X	A	A	A	A	A	A	A	A	A	A	A	A	A	A	A	A	A	A	A	A	A	A	A	A	A	A	A	A	A	A	A	A	A	A	A	A	A	A
A/G	5A	708291581	G	G		G		G	G	G	X	A	A	A	A	A	A	A	A	A	A	A	A	A	A	A	A	A	A	A	A	A	A	A	A	A	A	A	A	A	A	A	A	A	A	A	A	A	A
G/A	5A	708291615	A	A		A		A	A	A	X	G	G	G	G	G	G	G	G	G	G	G	R	G	G	G	G	G	G	G	G	G	G	G	G	G	G	G	G	G	G	G	G	G	G	G	G	G	G
G/A	5A	708291692	A	A		R		A	A	A	X	G	G	G	G	G	G	G	G	G	G	G	R	G	G	G	G	G	G	G	G	G	G	G	G	G	G	G	G	G	G	G	G	G	G	G	G	G	G
T/A	5A	708291716	A	A		A		A	A	A	X	T	T	T	T	T	T	T	T	T	T	T	T	T	T	T	T	T	T	T	T	T	T	T	T	T	T	T	T	T	T	T	T	T	T	T	T	T	T
T/C	5A	708291755	C	C		C		C	C	C	X	T	T	T	T	T	T	T	T	T	T	T	T	T	T	T	T	T	T	T	T	T	T	T	T	T	T	T	T	T	T	T	T	Y	T	T	T	T	T
T/C	5A	708292109	C	C		C		C	C	C	X	T	T	T	T	T	T	T	T	T	T	T	Y	T	T	T	T	T	T	T	T	T	T	T	T	T	T	T	T	T	T	T	T	T	T	T	T	T	T
C/G	5A	708292149	G	G		G		G	G	G	X	C	C	C	C	C	C	C	C	C	C	C	C	C	C	C	C	C	C	C	C	C	C	C	C	C	C	C	C	C	C	C	C	C	C	C	C	C	C
G/A	5A	708292204	A	A		A		A	A	A	X	G	G	G	G	G	G	G	G	G	G	G	G	G	G	G	G	G	G	G	G	G	G	G	G	G	G	G	G	G	G	G	G	G	G	G	G	G	G
T/C	5A	708292274	C	C		C		C	C	C	X	T	T	T	T	T	T	T	T	T	T	T	Y	T	T	T	T	T	T	T	T	T	T	T	T	T	T	T	T	T	T	T	T	T	T	T	T	T	T
G/C	5A	708292292	C	C		C		C	C	C	X	G	G	G	G	G	G	G	G	G	G	G	G	G	G	G	G	G	G	G	G	G	G	G	G	G	G	G	G	G	G	G	G	G	G	G	G	G	G
G/C	5A	708292451	C	C		C		C	C	C	X	G	G	G	G	G	G	G	G	G	S	G	S	G	G	G	G	G	G	G	G	G	G	G	G	G	G	G	G	G	G	G	G	G	G	G	G	G	G
A/C	5A	708410008	C	C		C		C	C	C	X	A	A	A	A	A	A	A	A	A	A	A	A	A	A	A	A	A	A	A	A	A	A	A	A	A	A	A	A	A	A	A	A	A	A	A	A	A	A
G/C	5A	708412103	C	C		C		C	C	C	X	G	G	G	G	G	G	G	G	G	G	G	G	G	G	G	G	G	N	G	G	G	G	G	G	G	G	G	G	G	G	G	G	G	G	G	G	G	G
G/T	5A	708412477	T	T		T		T	T	T	X	G	G	G	G	G	G	G	G	G	G	G	G	G	G	G	G	G	G	G	G	G	G	G	G	G	G	G	G	G	G	G	G	G	G	G	G	G	G
T/C	5A	708412480	C	C		C		C	C	C	X	T	T	T	T	T	T	T	T	T	T	T	T	T	T	T	T	T	T	T	T	T	T	T	T	T	T	T	T	T	T	T	T	T	T	T	T	T	T
C/T	5A	708412499	N	T		T		T	T	T	X	C	C	C	C	C	C	C	C	C	C	C	C	C	C	C	C	C	C	C	C	C	C	C	C	C	C	C	C	C	C	C	C	C	C	C	C	C	C
G/A	5A	708412579	A	N		R		A	A	A	X	G	G	G	G	G	G	G	G	G	G	G	G	G	G	G	G	G	G	G	G	G	G	G	G	G	G	G	G	G	G	G	G	G	G	G	G	G	G
C/A	5A	708412612	A	A		A		A	A	A	X	C	C	C	C	C	C	C	C	C	C	C	C	C	C	C	C	C	C	C	C	C	C	C	C	C	C	C	C	C	C	C	C	C	C	C	C	C	C
A/T	5A	708412631	T	T		T		T	T	T	X	A	A	A	A	A	A	A	A	A	A	A	A	A	A	A	A	A	A	A	A	A	A	A	A	A	A	A	A	A	A	A	A	A	A	A	A	A	A
G/C	5A	708412647	C	C		C		C	C	C	X	G	G	G	G	G	G	G	G	G	G	G	G	G	G	G	G	G	G	G	G	G	G	G	G	G	G	G	G	G	G	G	G	G	G	G	G	G	G
A/G	5A	708412654	G	G		R		G	G	G	X	A	A	A	A	A	A	A	A	A	A	A	A	A	A	A	A	A	A	A	A	A	A	A	A	A	A	A	A	A	A	A	A	A	A	A	A	A	A
G/A	5A	708412805	A	A		R		A	A	A	X	G	G	G	G	G	G	G	G	G	G	G	G	G	G	G	G	G	G	G	G	G	G	G	G	G	G	G	G	G	G	G	G	G	G	G	G	G	G
C/A	5A	708412917	A	A		A		A	A	A	X	C	C	C	C	C	C	C	C	C	C	C	C	C	C	C	C	C	C	C	C	C	C	C	C	C	C	M	C	C	C	C	C	C	C	C	C	C	C
A/T	5A	708412922	T	T		T		T	T	T	X	A	A	A	A	A	A	A	A	A	A	A	A	A	A	A	A	A	A	A	A	A	A	A	A	A	A	A	A	A	A	A	A	A	A	A	A	A	A
T/C	5A	708412940	N	C		C		C	C	C	X	T	T	N	T	T	T	T	T	T	T	T	T	T	T	T	T	T	T	T	T	T	T	T	T	T	T	T	T	T	T	T	T	T	T	T	T	T	T
T/A	5A	708413587	A	A		A		A	A	A	X	T	T	T	T	T	T	T	T	T	T	T	T	T	T	T	T	T	T	T	T	T	T	T	T	T	T	T	T	T	T	T	T	T	T	T	T	T	T
C/A	5A	708413690	A	A		A		A	A	A	X	C	C	C	C	C	C	C	C	C	C	C	C	C	C	C	C	C	C	C	C	C	C	C	C	C	C	C	C	C	C	C	C	C	C	C	C	C	C
A/T	5A	708413752	T	T		T		T	T	T	X	A	A	A	A	A	A	A	A	A	A	A	A	A	A	A	A	A	A	A	A	A	A	A	A	A	A	A	A	A	A	A	A	A	A	A	A	A	A
C/T	5A	708413794	T	T		T		T	T	T	X	C	C	C	C	C	C	C	C	C	C	C	C	C	C	C	C	C	C	C	C	C	C	C	C	C	C	C	C	C	C	C	C	C	C	C	C	C	C
A/G	5A	708413868	G	G		G		G	G	G	X	A	A	A	A	A	A	A	A	A	A	A	R	A	A	A	A	A	A	A	A	A	A	A	A	A	A	A	A	A	A	A	A	A	A	A	A	A	A
C/T	5A	708413885	T	T		T		T	T	T	X	C	C	C	C	C	C	C	C	C	C	C	C	C	C	C	C	C	C	C	C	C	C	C	C	C	C	C	C	C	C	C	C	C	C	C	C	C	C
C/T	5A	708413900	T	T		T		T	T	T	X	C	C	C	C	C	C	C	C	C	C	C	C	C	C	C	C	C	C	C	C	C	C	C	C	C	C	C	C	C	C	C	C	C	C	C	C	C	C
G/A	5A	708413964	A	A		A		A	A	A	X	G	G	G	G	G	G	G	G	G	G	G	G	G	G	G	G	G	G	G	G	G	G	G	G	G	G	G	G	G	G	G	G	G	G	G	G	G	G
A/T	5A	708414005	T	T		T		T	T	T	X	A	A	A	A	A	A	A	A	A	A	A	A	A	A	A	A	A	A	A	A	A	A	A	A	A	A	A	A	A	A	A	A	A	A	A	A	A	A
G/T	5A	708414153	T	T		T		T	T	T	X	G	G	G	G	G	G	G	G	G	G	G	G	G	G	G	G	G	G	G	G	G	G	G	G	G	G	G	G	G	G	G	G	G	G	G	G	G	G
C/T	5A	708414154	T	T		T		T	T	T	X	C	C	C	C	C	C	C	C	C	C	C	C	C	C	C	C	C	C	C	C	C	C	C	C	C	C	C	C	C	C	C	C	C	C	C	C	C	C
A/T	5A	708414164	T	T		T		T	T	T	X	A	A	A	A	A	A	A	A	A	A	A	A	A	A	A	A	A	A	A	A	A	A	A	A	A	A	A	A	A	A	A	A	A	A	A	A	A	A
G/C	5A	708414167	C	C		C		C	C	C	X	G	G	G	G	G	G	G	G	G	G	G	G	G	G	G	G	G	G	G	G	G	G	G	G	G	G	G	G	G	G	G	G	G	G	G	G	G	G
C/T	5A	708414255	T	T		T		T	T	T	X	C	C	C	C	C	C	C	C	C	C	C	C	C	C	C	C	C	C	C	C	C	C	C	C	C	C	C	C	C	C	C	C	C	C	C	C	C	C
G/A	5A	708414422	A	A		A		A	A	A	X	G	G	G	G	G	G	G	G	G	G	G	G	G	G	G	G	G	G	G	G	G	G	G	G	G	G	G	G	G	G	G	G	G	G	G	G	G	G
G/C	5A	708415680	C	C		C		C	C	C	X	G	G	G	G	G	G	G	G	G	G	G	G	G	G	G	G	G	G	G	G	G	G	G	G	G	G	G	G	G	G	G	G	G	G	G	G	G	G
T/C	5A	708415838	C	C		C		C	C	C	X	T	T	T	T	T	T	T	T	T	T	T	T	T	T	T	T	T	T	T	T	T	T	T	T	T	T	T	T	T	T	T	T	T	T	T	T	T	T
C/T	5A	708419668	T	N		T		T	T	T	X	C	C	C	C	C	C	C	C	C	C	C	C	C	C	C	C	C	C	C	C	C	C	C	C	C	C	C	C	C	C	C	C	C	C	C	C	C	C
T/C	5A	708431751	N	C		C		C	C	C	X	T	T	N	N	T	T	T	T	T	N	T	T	T	T	T	T	T	T	T	T	T	T	T	T	T	T	T	T	T	T	T	T	T	T	T	T	T	T
A/C	5A	708431785	N	C		C		C	C	C	X	A	A	A	N	A	A	A	A	A	N	A	A	A	A	A	A	A	A	A	A	A	A	A	A	A	A	A	A	A	A	A	A	A	A	A	A	A	A
G/A	5A	708432270	A	A		A		A	A	A	X	N	G	G	G	G	G	G	G	G	G	G	G	G	G	G	G	G	G	G	G	G	G	G	G	G	G	G	G	G	G	G	G	G	G	G	G	G	G
G/C	5A	708432284	C	C		C		C	C	C	X	G	G	G	G	G	G	G	G	G	G	G	G	G	G	G	G	G	G	G	G	G	G	G	G	G	G	G	G	G	G	G	G	G	G	G	G	G	G
C/T	5A	708432304	T	T		T		T	T	T	X	C	C	C	C	C	C	C	C	C	C	C	C	C	C	C	C	C	C	C	C	C	C	C	C	C	C	C	C	C	C	C	C	C	C	C	C	C	C
G/C	5A	708432350	C	C		C		C	C	C	X	G	G	G	G	G	G	G	G	G	G	G	G	G	G	G	G	G	G	G	G	G	G	G	G	G	G	G	G	G	G	G	G	N	G	G	G	G	G
A/G	5A	708435044	G	G		G		G	G	G	X	A	A	A	A	A	A	A	A	A	A	A	A	A	A	A	A	A	A	A	A	A	A	A	A	A	A	A	A	A	A	A	A	A	A	A	A	A	A
C/T	5A	708435115	T	T		T		T	T	T	X	C	C	C	C	C	C	C	C	C	C	C	C	C	C	C	C	C	C	C	C	C	C	C	C	C	C	C	C	C	C	C	C	C	C	C	C	C	C
G/A	5A	708435233	A	A		A		A	A	A	X	G	G	G	G	G	G	G	G	G	G	G	G	G	G	G	G	G	G	G	G	G	G	G	G	G	G	G	G	G	G	G	G	G	G	G	G	G	G
A/G	5A	708435304	G	G		G		G	G	G	X	A	A	A	A	A	A	A	A	A	A	A	A	A	A	A	A	A	A	A	A	A	A	A	A	A	A	A	A	A	A	A	A	A	A	A	A	A	A
G/A	5A	708435457	A	A		A		A	A	A	X	G	G	G	G	G	G	G	G	G	G	G	G	G	G	G	G	G	G	G	G	G	G	G	G	G	G	G	G	G	G	G	G	G	G	G	G	G	G
A/G	5A	708435466	G	G		G		G	G	G	X	A	A	A	A	A	A	A	A	A	A	A	A	A	A	A	A	A	A	A	A	A	A	A	A	A	A	A	A	A	A	A	A	A	A	A	A	A	A
A/G	5A	708435478	G	G		G		G	G	G	X	A	A	A	A	A	A	A	A	A	A	A	A	A	A	A	A	A	A	A	A	A	A	A	A	A	A	A	A	A	A	A	A	A	A	A	A	A	A
T/A	5A	708435703	A	A		A		A	A	A	X	T	T	T	T	T	T	T	T	T	T	T	T	T	T	T	T	T	T	T	T	T	T	T	T	T	T	T	T	T	T	T	T	T	T	T	T	T	T
C/T	5A	708436102	T	T		T		T	T	T	X	C	C	C	C	C	C	C	C	C	C	C	C	C	C	C	C	C	C	C	C	C	C	C	C	C	C	C	C	C	C	C	C	C	C	C	C	C	C
T/G	5A	708436157	N	G		G		G	G	G	X	T	T	T	T	T	T	T	T	T	T	T	T	T	T	T	T	T	T	T	T	T	T	T	T	T	T	T	T	T	T	T	T	T	T	T	T	T	T
C/G	5A	708437454	G	G		G		G	G	G	X	C	C	C	C	C	C	C	C	C	C	C	C	C	C	C	C	C	C	C	C	C	C	C	C	C	C	C	C	C	C	C	C	C	C	C	C	C	C
G/T	5A	708437779	T	T		T		T	T	T	X	G	G	G	G	G	G	G	G	G	G	G	G	G	G	G	G	G	G	G	G	G	G	G	G	G	G	G	G	G	G	G	G	G	G	G	G	G	G
A/G	5A	708437949	G	G		G		G	G	G	X	A	A	A	A	A	A	A	A	A	A	A	A	A	A	A	A	A	A	A	A	A	A	A	A	A	A	A	A	A	A	A	A	A	A	A	A	A	A
A/G	5A	708438114	G	G		G		G	G	G	X	A	A	A	A	A	A	A	A	A	A	A	A	A	A	A	A	A	A	A	A	A	A	A	A	A	A	A	A	A	A	A	A	A	A	A	A	A	A
C/T	5A	708438375	T	T		T		T	T	T	X	C	C	C	C	C	C	C	C	C	C	C	C	C	C	C	C	C	C	C	C	C	C	C	C	C	C	C	C	C	C	C	C	C	C	C	C	C	C
A/G	5A	708438428	G	G		G		G	G	G	X	A	A	A	A	A	A	A	A	A	A	A	A	A	A	A	A	A	A	A	A	A	A	A	A	A	A	A	A	A	A	A	A	A	A	A	A	A	A
G/A	5A	708438559	A	A		A		A	A	A	X	G	G	G	G	G	G	G	G	G	G	G	G	G	G	G	G	G	G	G	G	G	G	G	G	G	G	G	G	G	G	G	G	G	G	G	G	G	G
T/A	5A	708438561	A	A		A		A	A	A	X	T	T	T	T	T	T	T	T	T	T	T	T	T	T	T	T	T	T	T	T	T	T	T	T	T	T	T	T	T	T	T	T	T	T	T	T	T	T
C/T	5A	708438742	T	T		T		T	T	T	X	C	C	C	C	C	C	C	C	C	C	C	C	C	C	C	C	C	C	C	C	C	C	C	C	C	C	C	C	C	C	C	C	C	C	C	C	C	C
G/A	5A	708438870	A	A		A		A	A	A	X	G	G	G	G	G	G	G	G	G	G	G	G	G	G	G	G	G	G	G	G	G	G	G	G	G	G	G	G	G	G	G	G	G	G	G	G	G	G
T/A	5A	708438915	A	A		A		A	A	A	X	T	T	T	T	T	T	T	T	T	T	T	T	T	T	T	T	T	T	T	T	T	T	T	T	T	T	T	T	T	T	T	T	T	T	T	T	T	T
T/C	5A	708438947	C	C		C		C	C	C	X	T	T	T	T	T	T	T	T	T	T	T	T	T	T	T	T	T	T	T	T	T	T	T	T	T	T	T	T	T	T	T	T	T	T	T	T	T	T
A/G	5A	708438972	G	G		G		G	G	G	X	A	A	A	A	A	A	A	A	A	A	A	A	A	A	A	A	A	A	A	A	A	A	A	A	A	A	A	A	A	A	A	A	A	A	A	A	A	A
T/C	5A	708438973	C	C		C		C	C	C	X	T	T	T	T	T	T	T	T	T	T	T	T	T	T	T	T	T	T	T	T	T	T	T	T	T	T	T	T	T	T	T	T	T	T	T	T	T	T
A/G	5A	708439001	G	G		G		G	G	G	X	A	A	A	A	A	A	A	A	A	A	A	A	A	A	A	A	A	A	A	A	A	A	A	A	A	A	A	A	A	A	A	A	A	A	A	A	A	A
T/C	5A	708439071	C	C		C		C	C	C	X	T	T	T	T	T	T	T	T	T	T	T	T	T	T	T	T	T	T	T	T	T	T	T	T	T	T	T	T	T	T	T	T	T	T	T	T	T	T
T/C	5A	708439110	C	C		C		C	C	C	X	T	T	T	T	T	T	T	T	T	T	T	T	T	T	T	T	T	T	T	T	T	T	T	T	T	T	T	T	T	T	T	T	T	T	T	T	T	T
T/C	5A	708439168	C	C		C		C	C	C	X	T	T	T	T	T	T	T	T	T	T	T	T	T	T	T	T	T	T	T	T	T	T	T	T	T	T	T	T	T	T	T	T	T	T	T	T	T	T
C/T	5A	708439278	T	T		T		T	T	T	X	C	C	C	C	C	C	C	C	C	C	C	C	C	C	C	C	C	C	C	C	C	C	C	C	C	C	C	C	C	C	C	C	C	C	C	C	C	C
G/A	5A	708439314	A	A		A		A	A	A	X	G	G	G	G	G	G	G	G	G	G	G	G	G	G	G	G	G	G	G	G	G	G	G	G	G	G	G	G	G	G	G	G	G	G	G	G	G	G
C/T	5A	708439317	T	T		T		T	T	T	X	C	C	C	C	C	C	C	C	C	C	C	C	C	C	C	C	C	C	C	C	C	C	C	C	C	C	C	C	C	C	C	C	C	C	C	C	C	C
A/G	5A	708439389	G	G		G		G	G	G	X	A	A	A	A	A	A	A	A	A	A	A	A	A	A	A	A	A	A	A	A	A	A	A	A	A	A	A	A	A	A	A	A	A	A	A	A	A	A
G/A	5A	708439461	A	A		A		A	A	A	X	G	G	G	G	G	G	G	G	G	G	G	G	G	G	G	G	G	G	G	G	G	G	G	G	G	G	G	G	G	G	G	G	G	G	G	G	G	G
C/T	5A	708439470	T	T		T		T	T	T	X	C	C	C	C	C	C	C	C	C	C	C	C	C	C	C	C	C	C	C	C	C	C	C	C	C	C	C	C	C	C	C	C	C	C	C	C	C	C
G/A	5A	708439471	A	A		A		A	A	A	X	G	G	G	G	G	G	G	G	G	G	G	G	G	G	G	G	G	G	G	G	G	G	G	G	G	G	G	G	G	G	G	G	G	G	G	G	G	G
G/A	5A	708439473	A	A		A		A	A	A	X	G	G	G	G	G	G	G	G	G	G	G	G	G	G	G	G	G	G	G	G	G	G	G	G	G	G	G	G	G	G	G	G	G	G	G	G	G	G
T/G	5A	708439812	G	G		G		K	G	G	X	T	T	T	T	T	T	T	T	T	T	T	T	T	T	T	T	T	T	T	T	T	T	T	T	T	T	T	T	T	T	T	T	T	T	T	T	T	T
A/G	5A	708439866	G	G		G		G	G	G	X	A	A	A	A	A	A	A	A	A	A	A	A	A	A	A	A	A	A	A	A	A	A	A	A	A	A	A	A	A	A	A	A	A	A	A	A	A	A
A/G	5A	708439879	G	G		G		G	G	G	X	A	A	A	A	A	A	A	A	A	A	A	A	A	A	A	A	A	A	A	A	A	A	A	A	A	A	A	A	A	A	A	A	A	A	A	A	A	A
T/G	5A	708439937	G	N		G		G	G	G	X	T	T	T	T	T	T	T	T	T	T	T	T	T	T	T	T	T	T	T	T	T	T	T	T	T	T	T	T	T	T	T	T	T	T	T	T	T	T
T/C	5A	708440253	C	C		C		C	C	C	X	T	T	T	T	T	T	T	T	T	T	T	T	T	T	T	T	T	T	T	T	T	T	T	T	T	T	T	T	T	T	T	T	T	T	T	T	T	T
T/A	5A	708440259	A	A		A		A	A	A	X	T	T	T	T	T	T	T	T	T	T	T	T	T	T	T	T	T	T	T	T	T	T	T	T	T	T	T	T	T	T	T	T	T	T	T	T	T	T
G/A	5A	708440285	A	R		A		A	A	A	X	N	G	G	G	G	G	G	G	G	G	G	G	G	G	G	G	G	G	G	G	R	G	G	G	G	G	G	G	G	G	G	G	G	G	G	G	G	G
G/T	5A	708440492	T	K		T		T	T	T	X	N	G	G	G	G	G	G	G	G	G	G	G	G	G	G	G	G	G	G	G	G	G	G	G	G	G	G	G	G	G	G	G	G	G	G	G	G	G
G/A	5A	708440502	A	R		A		A	A	A	X	G	G	G	G	G	G	G	G	G	G	G	G	G	G	G	G	G	G	G	G	G	G	G	G	G	G	G	G	G	G	G	G	G	G	G	G	G	G
C/T	5A	708440504	T	Y		T		T	T	T	X	N	C	C	C	C	C	C	C	C	C	C	C	C	C	C	C	C	C	C	C	C	C	C	C	C	C	C	C	C	C	C	C	C	C	C	C	C	C
G/A	5A	708440546	A	A		A		A	A	A	X	G	G	G	G	G	G	G	G	G	G	G	G	G	G	G	G	G	G	G	G	G	G	G	G	G	G	G	G	G	G	G	G	G	G	G	G	G	G
A/G	5A	708440552	G	G		G		G	G	G	X	A	A	A	A	A	A	A	A	A	A	A	A	A	A	A	A	A	A	A	A	A	A	A	A	A	A	A	A	A	A	A	A	A	A	A	A	A	A
A/C	5A	708440689	C	C		C		C	C	C	X	A	A	A	A	A	A	A	A	A	A	A	A	A	A	A	A	A	A	A	A	A	A	A	A	A	A	A	A	A	A	A	A	A	A	A	A	A	A
T/C	5A	708440735	C	C		C		C	C	C	X	T	T	T	T	T	T	T	T	T	T	T	T	T	T	T	T	T	T	T	T	T	T	T	T	T	T	T	T	T	T	T	T	T	T	T	T	T	T
G/A	5A	708440864	A	A		A		A	A	A	X	G	G	G	G	G	G	G	G	G	G	G	G	G	G	G	G	G	G	G	G	G	G	G	G	G	G	G	G	G	G	G	G	G	G	G	G	G	G
C/T	5A	708440950	T	T		T		T	T	T	X	C	C	C	C	C	C	C	C	C	C	C	C	C	C	C	C	C	C	C	C	C	C	C	C	C	C	C	C	C	C	C	C	C	C	C	C	C	C
A/G	5A	708441099	G	G		G		G	G	G	X	A	A	A	A	A	A	A	A	A	A	A	A	A	A	A	A	A	A	A	A	A	A	A	A	A	A	A	A	A	A	A	A	A	A	A	A	A	A
G/A	5A	708441830	A	A		A		A	A	A	X	G	G	G	G	G	G	G	G	G	G	G	G	G	G	G	G	G	G	G	G	G	G	G	G	G	G	G	G	G	G	G	G	G	G	G	G	G	G
C/T	5A	708441966	T	T		T		T	T	T	X	C	C	C	C	C	C	C	C	C	C	C	C	C	C	C	C	C	C	C	C	C	C	C	C	C	C	C	C	C	C	C	C	C	C	C	C	C	C
C/T	5A	708441971	T	T		T		T	T	T	X	C	C	C	C	C	C	C	C	C	C	C	C	C	C	C	C	C	C	C	C	C	C	C	C	C	C	C	C	C	C	C	C	C	C	C	C	C	C
C/T	5A	708441972	T	T		T		T	T	T	X	C	C	C	C	C	C	C	C	C	C	C	C	C	C	C	C	C	C	C	C	C	C	C	C	C	C	C	C	C	C	C	C	C	C	C	C	C	C
C/G	5A	708442122	G	G		G		G	G	G	X	C	C	C	C	C	C	C	C	C	C	C	C	C	C	C	C	C	C	C	C	C	C	C	C	C	C	C	C	C	C	C	C	C	C	C	C	C	C
A/G	5A	708442214	G	G		G		G	G	G	X	A	A	A	A	A	A	A	A	A	A	A	A	A	A	A	A	A	A	A	A	A	A	A	A	A	A	A	A	A	A	A	A	A	A	A	A	A	A
A/G	5A	708442404	G	G		G		G	G	G	X	A	A	A	A	A	A	A	A	A	A	A	A	A	A	A	A	A	A	A	A	A	A	A	A	A	A	A	A	A	A	A	A	A	A	A	A	A	A
T/A	5A	708442423	A	A		A		A	A	A	X	T	T	T	T	T	T	T	T	T	T	T	T	T	T	T	T	T	T	T	T	T	T	T	T	T	T	T	T	T	T	T	T	T	T	T	T	T	T
C/G	5A	708442438	G	G		G		G	G	G	X	C	C	C	C	C	C	C	C	C	C	C	C	C	C	C	C	C	C	C	C	C	C	C	C	C	C	C	C	C	C	C	C	C	C	C	C	C	C
A/G	5A	708442899	G	N		G		G	G	G	X	A	N	A	A	N	A	A	A	A	A	A	A	A	A	A	A	A	A	N	A	A	A	A	A	A	A	N	A	A	A	A	A	A	A	A	N	A	A
T/C	5A	708442962	C	N		C		C	C	C	X	T	T	T	T	T	T	T	T	T	T	T	T	T	T	T	T	T	T	N	T	T	T	T	T	T	T	T	T	T	T	T	T	T	T	T	T	T	T
A/G	5A	708443103	G	G		G		G	G	G	X	A	A	A	A	A	A	A	A	A	A	A	A	A	A	A	A	A	A	A	A	A	A	A	A	A	A	A	A	A	A	A	A	A	A	A	A	A	A
T/G	5A	708443140	G	G		G		G	G	G	X	T	T	T	T	T	T	T	T	T	T	T	T	T	T	T	T	T	T	T	T	T	T	T	T	T	T	T	T	T	T	T	T	T	T	T	T	T	T
C/T	5A	708443610	T	T		T		T	T	T	X	C	C	C	C	C	C	C	C	C	C	C	C	C	C	C	C	C	C	C	C	C	C	C	C	C	C	C	C	C	C	C	C	C	C	C	C	C	C
T/C	5A	708443639	C	C		C		C	C	C	X	T	T	T	T	T	T	T	T	T	T	T	T	T	T	T	T	T	T	T	T	T	T	T	T	T	T	T	T	T	T	T	T	T	T	T	T	T	T
A/C	5A	708444077	C	C		C		C	C	C	X	A	A	A	A	A	A	A	A	A	A	A	A	A	A	A	A	A	A	A	A	A	A	A	A	A	A	A	A	A	A	A	A	A	A	A	A	A	A
T/G	5A	708444096	G	G		G		G	G	G	X	T	T	T	T	T	T	T	T	T	T	T	T	T	T	T	T	T	T	T	T	T	T	T	T	T	T	T	T	T	T	T	T	T	T	T	T	T	T
T/C	5A	708444123	C	C		C		C	C	C	X	T	T	T	T	T	T	T	T	T	T	T	T	T	T	T	T	T	T	T	T	T	T	T	T	T	T	T	T	T	T	T	T	T	T	T	T	T	T
G/A	5A	708445197	A	A		A		A	A	A	X	G	G	G	G	G	G	G	G	G	G	G	G	G	G	G	G	G	G	G	G	G	G	G	G	G	G	G	G	G	G	G	G	G	G	G	G	G	G
T/C	5A	708445338	C	C		C		C	C	C	X	T	T	T	T	T	T	T	T	T	T	T	T	T	T	T	T	T	T	T	T	T	T	T	T	T	T	T	T	T	T	T	T	T	T	T	T	T	T
A/T	5A	708445462	T	T		T		T	T	T	X	N	A	A	A	A	A	A	A	A	A	A	A	A	A	A	A	A	A	A	A	A	A	A	A	A	A	A	A	A	A	A	A	A	A	A	A	A	A
T/C	5A	708445592	C	C		C		C	C	C	X	T	T	T	T	T	T	T	T	T	T	T	T	T	T	T	T	T	T	T	T	T	T	T	T	T	T	T	T	T	T	T	T	T	T	T	T	T	T
C/G	5A	708445773	G	G		G		G	G	G	X	C	C	C	C	C	C	C	C	C	C	C	C	C	C	C	C	C	C	C	C	C	C	C	C	C	C	C	C	C	C	C	C	C	C	C	C	C	C
C/A	5A	708445778	A	A		A		A	A	A	X	C	C	C	C	C	C	C	C	C	C	C	C	C	C	C	C	C	C	C	C	C	C	C	C	C	C	C	C	C	C	C	C	C	C	C	C	C	C
C/G	5A	708445850	G	G		G		G	G	G	X	C	C	C	C	C	C	C	C	C	C	C	C	C	C	C	C	C	C	C	C	C	C	C	C	C	C	C	C	C	C	C	C	C	C	C	C	C	C
A/G	5A	708445967	G	G		G		G	G	G	X	A	A	A	A	A	A	A	A	A	A	A	A	A	A	A	A	A	A	A	A	A	A	A	A	A	A	A	A	A	A	A	A	A	A	A	A	A	A
G/A	5A	708445990	A	A		A		A	A	A	X	G	G	G	G	G	G	G	G	G	G	G	G	G	G	G	G	G	G	G	G	G	G	G	G	G	G	G	G	G	G	G	G	G	G	G	G	G	G
A/G	5A	708446189	G	G		G		G	G	G	X	A	A	A	A	A	A	A	A	A	A	A	A	A	A	A	A	A	A	A	A	A	A	A	A	A	A	A	A	A	A	A	A	A	A	A	A	A	A
T/C	5A	708446628	C	C		C		C	C	C	X	Y	T	T	T	T	T	T	T	T	T	T	T	T	T	T	T	T	T	T	T	T	T	T	T	T	T	T	T	T	T	T	T	T	T	T	T	T	T
A/T	5A	708494856	T	T		T		T	T	T	X	W	A	A	A	A	A	A	A	A	A	A	A	A	A	A	A	A	A	A	A	A	A	A	A	A	A	A	A	A	A	A	A	A	A	A	A	A	A
C/T	5A	708495515	T	T		T		T	T	T	X	N	C	C	N	C	N	C	C	C	C	C	C	C	C	C	C	C	C	C	C	C	C	C	C	C	C	C	C	C	C	C	C	C	C	C	C	C	C
G/C	5A	708722899	C	C		C		C	C	C	X	G	G	G	G	G	G	G	G	G	G	G	G	G	G	G	G	G	G	G	G	G	G	G	G	G	G	G	G	G	G	G	G	G	G	G	G	G	G
C/G	5A	708723164	G	G		G		G	G	G	X	C	C	C	C	C	C	C	C	C	C	C	C	C	C	C	C	C	C	C	C	C	C	C	C	C	C	C	C	C	C	C	C	C	C	C	C	C	C
G/C	5A	708723563	C	C		C		C	C	C	X	N	G	N	N	G	G	G	G	G	G	G	G	G	G	G	G	G	G	G	G	G	G	G	G	G	G	G	G	G	G	G	G	G	G	G	G	G	G
C/G	5A	708723741	G	G		G		G	G	G	X	C	C	C	C	C	C	C	C	C	C	C	C	C	C	C	C	C	C	C	C	C	C	C	C	C	C	C	C	C	C	C	C	C	C	C	C	C	C
C/T	5A	708723796	T	T		T		T	T	T	X	C	C	C	C	C	C	C	C	C	C	C	C	C	C	C	C	C	C	C	C	C	C	C	C	C	C	C	C	C	C	C	C	C	C	C	C	C	C
G/C	5A	708723853	S	S		C		C	C	C	X	G	G	G	G	G	G	G	G	G	G	G	G	G	G	G	G	G	G	G	G	G	G	G	G	G	G	G	G	G	G	G	G	G	G	G	G	G	G
C/G	5A	708743375	G	N		G		G	G	G	X	N	C	C	N	C	C	C	C	C	C	C	C	C	C	C	C	C	C	C	C	C	C	C	C	C	C	C	C	C	C	C	C	C	C	C	C	C	C
A/G	5A	708745190	G	G		G		G	G	G	X	A	A	A	A	A	A	A	A	A	A	A	A	A	A	A	A	A	A	A	A	A	A	A	A	A	A	A	A	A	A	A	A	A	A	A	A	A	A
G/C	5A	708806231	C	C		C		C	C	C	X	G	G	G	G	G	G	G	G	G	G	G	G	G	G	G	G	G	G	G	G	G	G	G	G	G	G	G	G	G	G	G	G	G	G	G	G	G	G
C/T	5A	708806873	T	T		T		T	T	T	X	C	C	C	C	C	C	C	C	C	C	C	C	C	C	C	C	C	C	C	C	C	C	C	C	C	C	C	C	C	C	C	C	C	C	C	C	C	C
G/A	5A	708806940	A	A		A		A	A	A	X	G	G	G	G	G	G	G	G	G	G	G	G	G	G	G	G	G	G	G	G	G	G	G	G	G	G	G	G	G	G	G	G	G	G	G	G	G	G
C/T	5A	708806941	T	T		T		T	T	T	X	C	C	C	C	C	C	C	C	C	C	C	C	C	C	C	C	C	C	C	C	C	C	C	C	C	C	C	C	C	C	C	C	C	C	C	C	C	C
A/T	5A	708806952	T	T		T		T	T	T	X	A	A	A	A	A	A	A	A	A	A	A	A	A	A	A	A	A	A	A	A	A	A	A	A	A	A	A	A	A	A	A	A	A	A	A	A	A	A
G/T	5A	708806954	T	T		T		T	T	T	X	G	G	G	G	G	G	G	G	G	G	G	G	G	G	G	G	G	G	G	G	G	G	G	G	G	G	G	G	G	G	G	G	G	G	G	G	G	G
A/G	5A	708807025	G	G		G		G	G	G	X	A	A	A	A	A	A	A	A	A	A	A	A	A	A	A	A	A	A	A	A	A	A	A	A	A	A	A	A	A	A	A	A	A	A	A	A	A	A
T/C	5A	708807048	C	C		C		C	C	C	X	T	T	T	T	T	T	T	T	T	T	T	T	T	T	T	T	T	T	T	T	T	T	T	T	T	T	T	T	T	T	T	T	T	T	T	T	T	T
C/A	5A	708807603	A	N		A		A	A	A	X	C	C	C	C	C	C	C	C	C	C	C	C	C	C	C	C	C	C	C	C	C	C	C	C	C	C	C	C	C	C	C	C	C	C	C	C	C	C
T/G	5A	708807744	G	G		G		G	G	G	X	T	T	T	T	T	T	T	T	T	T	T	T	T	T	T	T	T	T	T	T	T	T	T	T	T	T	T	T	T	T	T	T	T	T	T	T	T	T
G/T	5A	708808846	T	T		T		T	T	T	X	G	G	G	G	G	G	G	G	G	G	G	G	G	G	G	G	G	G	G	G	G	G	G	G	G	G	G	G	G	G	G	G	G	G	G	G	G	G
A/T	5A	708808879	T	T		T		T	T	T	X	A	A	A	A	A	A	A	A	A	A	A	A	A	A	A	A	A	A	A	A	A	A	A	A	A	A	A	A	A	A	A	A	A	A	A	A	A	A
G/T	5A	708808882	T	T		T		T	T	T	X	G	G	G	G	G	G	G	G	G	G	G	G	G	G	G	G	G	G	G	G	G	G	G	G	G	G	G	G	G	G	G	G	G	G	G	G	G	G
C/G	5A	709194170	N	G		G		G	G	G	X	C	C	C	C	N	C	C	C	N	C	C	C	C	C	C	C	C	C	C	C	C	C	C	C	C	C	C	C	C	C	C	C	C	C	C	C	C	C
A/G	5A	709194207	N	G		G		G	G	G	X	A	A	A	A	N	A	A	A	A	A	A	A	A	A	A	A	A	A	A	A	A	A	A	A	A	A	A	A	A	A	A	A	A	A	A	A	A	A
A/G	5A	709194230	N	G		G		G	G	G	X	A	A	A	A	N	A	A	A	A	A	A	A	A	A	A	A	A	A	A	A	A	A	A	A	A	A	A	A	A	A	A	A	A	A	A	A	A	A
T/C	5A	709194237	N	C		C		C	C	C	X	T	T	T	T	N	T	T	T	T	T	T	T	T	T	T	T	T	T	T	T	T	T	T	T	T	T	T	T	T	T	T	T	T	T	T	T	T	T
G/T	5A	709194681	K	T		T		T	T	T	X	G	G	G	G	N	G	G	G	G	G	G	G	G	G	G	G	G	G	G	G	G	G	G	G	G	G	G	G	G	G	G	G	G	G	G	G	G	G
C/A	5A	709195837	A	A		A		A	A	A	X	C	C	C	C	N	C	C	C	C	N	C	C	C	C	C	C	C	C	N	C	C	C	C	N	C	C	C	N	C	C	C	C	C	C	C	C	C	N
A/T	5A	709195852	T	T		T		T	T	T	X	A	A	A	A	N	A	A	A	A	N	A	A	A	A	A	A	A	A	N	A	A	A	A	A	A	A	A	N	A	A	A	A	A	A	A	A	A	A
C/T	5A	709196150	T	Y		T		T	T	T	X	C	C	C	C	C	C	C	C	C	C	C	C	C	C	C	C	C	C	C	C	C	C	C	C	C	C	C	C	C	C	C	C	C	C	C	C	C	C
C/T	5A	709196232	Y	T		T		T	T	T	X	C	C	C	C	C	C	C	C	C	C	C	C	C	C	C	C	C	C	C	C	C	C	C	C	C	C	C	C	C	C	C	C	C	C	C	C	C	C
T/C	5A	709196389	C	C		C		C	C	C	X	T	T	T	T	N	T	T	T	T	T	T	T	T	T	T	T	T	T	T	T	T	T	T	T	T	T	T	T	T	T	T	T	T	T	T	T	T	T
A/G	5A	709196428	G	G		G		G	G	G	X	A	A	A	A	N	A	A	A	A	A	A	A	A	A	A	A	A	A	A	A	A	A	A	A	A	A	A	A	A	A	A	A	A	A	A	A	A	A
A/C	5A	709196814	C	C		C		C	C	C	X	A	A	A	A	N	A	A	A	A	A	A	A	A	A	A	A	A	A	A	A	A	A	A	A	A	A	A	A	A	A	A	A	A	A	A	A	A	A
C/A	5A	709196904	A	A		A		A	A	A	X	C	C	C	C	N	C	C	C	C	C	C	C	C	C	C	C	C	C	C	C	C	C	C	C	C	C	C	C	C	C	C	C	C	C	C	C	C	C
C/A	5A	709196905	A	A		A		A	A	A	X	C	C	C	C	N	C	C	C	C	C	C	C	C	C	C	C	C	C	C	C	C	C	C	C	C	C	C	C	C	C	C	C	C	C	C	C	C	C
G/A	5A	709196974	A	A		A		A	A	A	X	G	G	G	G	N	G	G	G	G	G	G	G	G	G	G	G	G	G	G	G	G	G	G	G	G	G	G	G	G	G	G	G	G	G	G	G	G	G
G/T	5A	709197137	T	T		T		T	T	T	X	G	G	G	G	N	G	G	G	G	G	G	G	G	G	G	G	G	G	G	G	G	G	G	G	G	G	G	G	G	G	G	G	G	G	G	G	G	G
C/T	5A	709197298	Y	T		T		T	T	T	X	C	C	C	C	N	C	C	C	C	C	C	C	C	C	C	C	C	C	C	C	C	C	C	C	C	C	C	C	C	C	C	C	C	C	C	C	C	C
A/C	5A	709197339	C	C		C		C	C	C	X	A	A	A	A	N	A	A	A	A	A	A	A	A	A	A	A	A	A	A	A	A	A	A	A	A	A	A	A	A	A	A	A	A	A	A	A	A	A
a, numbers represent hexaploid and tetraploid wheat accessions used in figure 2.
[truncated: 15 more columns]

## Sheet: Table S2
Table S2. SNPs validation. 21 A/Am- genome specific primers across the 17.5 Mb introgressed T. monococcum chromosome segment used to sequence DV92, RIL143, ArinaLrFor and WAWHT2046 (+ strand). Coordinates are based on CS RefSeq v1.0. NA= no PCR products; NT= not tested.
Genes ID in CS RefSeq v1.0	PCR markers	Alleles	Chrom.	Position in CS	DV92		RIL143		ArinaLrFor	WAWHT2046	Comment
TraesCS5A01G538000	pku5380F3R3	T/C	5A	694759680	C		T		T	T	8-Mb region, outside the translocation in ArinaLrFor and WAWHT2046 (they only carry the 9.5-Mb segment)
TraesCS5A01G538100	pku5381F2R2	A/C	5A	694966923	C		C		A	NT
		A/C	5A	694966973	C		C		A	NT
		G/C	5A	694966983	C		C		G	NT
TraesCS5A01G540900	pku5409F1R1 / pku5409F2R2	T/C	5A	698001204	T		C		T	NT
		G/A	5A	698001227	G		A		G	NT
		G/C	5A	698001300	G		C		G	NT
		G/A	5A	698001451	G		A		G	NT
		G/C	5A	698001452	G		C		G	NT
TraesCS5A01G541000	pku5410F3R3	C/T	5A	698010596	C		T		C	NT
TraesCS5A01G541300	VRN2F5R5	A/G	5A	698180431	G		NA		G	NT
		G/C	5A	698180505	C		NA		C	NT
TraesCS5A01G541400	pku5414F4R4	T/G	5A	698215612	T		G		T	NT
TraesCS5A01G545100	pku5451F5R5	C/T	5A	700364118	C		T		C	NT
TraesCS5A01G546600	pku5466F2R2	C/T	5A	700664272	T		T		C	C
		C/A	5A	700664284	A		A		C	C
TraesCS5A01G547300	pku5473F2R2	G/A	5A	701075754	G		A		G	NT
		C/G	5A	701075755	C		G		C	NT
TraesCS5A01G547700	pku5477F3R3	C/T	5A	701965380	C		T		C	NT
		G/T	5A	701965399	G		T		G	NT
		C/T	5A	701965400	C		T		C	NT
TraesCS5A01G548800	pku5488F4R4	T/C	5A	702751840	C		C		T	T
Not gene region	pkuS5A7761F2R2	A/C	5A	702897739	C		C		C	C	Within the 9.5-Mb translocation region
		C/T	5A	702897761	T		T		T	T
TraesCS5A02G549700	pku5497F2R2	A/G	5A	703401592	A		G		G	G
		C/T	5A	703401657	C		T		T	T
		T/C	5A	703402119	T		C		C	C
TraesCS5A02G550700	pku5507F1R1	G/C	5A	704338630	G		G		G	G
TraesCS5A01G550800	pku5508F1R1	C/T	5A	704345083	T		T		T	T
		T/C	5A	704345090	C		C		C	C
		C/G	5A	704345094	G		G		G	G
		C/G	5A	704345120	C		C		C	C
		G/A	5A	704345129	A		A		A	A
		G/T	5A	704345298	T		T		T	T
		A/G	5A	704345310	G		G		G	G
		A/G	5A	704345334	G		G		G	G
		A/G	5A	704345353	A		A		A	A
		C/T	5A	704345520	T		T		T	T
		C/A	5A	704345563	A		A		A	A
		T/C	5A	704345607	C		C		C	C
		T/A	5A	704345791	A		A		A	A
		A/C	5A	704345812	C		C		C	C
		G/A	5A	704345832	A		A		A	A
		G/A	5A	704345868	A		A		A	A
		A/T	5A	704346092	T		T		T	T
		T/C	5A	704346182	C		C		C	C
		A/G	5A	704346200	G		G		G	G
		A/C	5A	704346201	C		C		C	C
		T/C	5A	704346204	C		C		C	C
		C/T	5A	704346213	T		T		T	T
		C/T	5A	704346248	C		C		C	C
TraesCS5A02G552700	pku5527F1R1	G/A	5A	705439723	A		A		A	A
TraesCS5A02G554200	pku5542F1R1	C/T	5A	706240352	C		T		T	T
		T/A	5A	706240899	T		A		A	A
		T/C	5A	706240937	T		C		C	C
TraesCS5A02G557500	pku5575F3R3 / pku5575F5R5	G/A	5A	708443316	G		A		A	A
		T/C	5A	708443319	T		C		C	C
		G/A	5A	708443332	G		A		A	A
		T/C	5A	708443343	T		C		C	C
		A/G	5A	708443410	A		G		G	G
		C/T	5A	708444366	C		T		T	T
		T/A	5A	708444431	T		A		A	A
		T/A	5A	708444491	T		A		A	A
		C/T	5A	708444524	C		T		T	T
		A/G	5A	708444573	A		G		G	G
		C/G	5A	708444587	C		G		G	G
		G/A	5A	708444607	G		A		A	A
		G/C	5A	708444610	G		C		C	C
		C/G	5A	708444641	C		C		C	C
		A/G	5A	708444719	A		G		G	G
		A/T	5A	708444743	A		T		T	T
		A/G	5A	708444763	A		G		G	G
		G/A	5A	708444815	G		A		A	A
		A/G	5A	708444978	A		A		A	A
		C/T	5A	708445059	C		T		T	T
TraesCS5A02G558500	pku5585F1R1	A/C	5A	709197170	A		C		C	C

## Sheet: Table S3
Table S3. SNPs (+ strand) from the 1000 wheat exomes project (He et al. 2019) (http://wheatgenomics.plantpath.ksu.edu/1000EC/) defining the different introgressed T. monococcum segments L1-L11. DV92 is a cultivated T. monococcum subsp. monococcum. PI 610750, Billings, ArinaLrFor and SY Mattis with translocations are included. The last 13 wheat accessions do not carry the T. monococcum translocati…
SNP names	Alleles	Chrom.	Positiona	T.m		Accessions carrying the L1 segment															L2
				DV92		PI 610750	WATKINS-007295	DAS5-000916	WATKINS-007643	WATKINS-007500	DAS5-002173	DAS5-004036	WATKINS-007246	WATKINS-007802	DAS5-001797	DAS5-002447	DAS5-003084	DAS5-003943	DAS5-003789		Billings	ArinaLrFor	SY Mattis	DAS5-004603	DAS5-001850	WATKINS-007233	DAS5-004178	DAS5-004599	DAS5-003415	DAS5-003721	DAS5-004640	DAS5-002299	DAS5-002362	DAS5-003204	DAS5-004043	DAS5-004624	DAS5-004055	DAS5-004156	DAS5-004402	DAS5-004494	DAS5-004495	DAS5-004512	DAS5-004553	DAS5-002073	DAS5-002860	DAS5-002888	DAS5-002992	DAS5-004338	WATKINS-007395
S5A_694759680	T/C	chr5A	694759680b	C	x	T	T	T	T	T	T	T	T	T	T	T	T	T	T		T	T	T	T	T	T	T	T	T	T	T	T	T	T	T	T	T	T	T	N	T	T	T	T	T	T	T	T	T
S5A_694966923	A/C	chr5A	694966923	C		C	C	C	C	C	C	C	C	C	C	N	C	C	C		A	A	A	A	A	A	A	A	A	A	A	A	A	A	A	A	A	A	A	A	A	A	A	A	A	A	A	N	A
S5A_694977264	A/G	chr5A	694977264	G		G	G	N	G	N	N	G	G	G	G	G	G	N	N		A	A	A	A	A	A	A	N	A	A	A	A	N	A	A	N	N	A	A	N	N	A	A	A	A	A	N	N	A
S5A_694980152	G/A	chr5A	694980152	G		A	A	A	A	A	A	A	A	A	A	A	A	A	A		G	G	G	G	G	G	G	N	G	G	G	G	G	G	G	G	G	G	G	N	G	G	G	G	G	G	G	G	G
S5A_694981163	C/A	chr5A	694981163	C		A	A	A	A	C/A	A	A	A	A	A	A	A	A	A		C	C	C	C	C	C	C	C	C	C	C	C	C	C	C	C	C	C	C	C	C	C	N	C	C	C	C	C	C
S5A_694981272	T/C	chr5A	694981272	C		C	C	N	C	C	C	C	C	C	C	N	C	C	N		T	T	T	T	T	T	T	N	T	T	T	T	T	T	T	T	T	T	T	T	T	T	N	T	T	T	T	T	T
S5A_694981993	C/A	chr5A	694981993	A		A	A	A	A	C/A	C/A	A	A	A	A	A	C/A	A	A		C	C	C	C	C	C	C	N	C	C	C	C	C	C	C	C	C	C	C	C	C	C	C	C	C	C	C	N	C
S5A_694982783	C/A	chr5A	694982783	C		A	A	N	A	A	A	A	A	A	A	A	C/A	A	A		C	C	C	C	C	C	C	N	C	C	C	C	C	C	C	C	C	C	C	C	C	C	C	C	C	C	C	C	C
S5A_694984703	G/A	chr5A	694984703	A		A	A	A	A	G/A	A	A	A	A	G/A	A	A	A	N		G	G	G	G	G	G	G	N	G	G	G	G	G	G	G	N	G	G	G	G	N	G	N	G	G	G	G	G	G
S5A_694984832	G/A	chr5A	694984832	A		A	N	N	A	A	A	A	A	A	A	A	A	A	N		G	G	G	G	G	G	G	N	G	G	G	G	G	G	G	N	G	G	N	N	G	G	G	G	G	G	G	N	G
S5A_694987428	T/A	chr5A	694987428	A		A	A	N	A	A	A	A	A	A	A	N	A	A	A		T	T	T	T	T	T	T	N	T	T	T	T	T	T	T	N	T	T	T	T	T	T	T	T	T	T	T	N	T
S5A_694988664	C/T	chr5A	694988664	C		T	T	T	T	N	T	T	T	T	T	T	T	T	T		C	C	C	C	C	C	C	C	C	C	C	C	C	C	C	C	C	C	C	C	C	C	C	C	C	C	C	C	C
S5A_695332524	C/T	chr5A	695332524	T		T	T	T	T	T	T	T	T	T	T	T	T	N	T		C	C	C	N	N	C	C	N	N	N	C	C	N	C	C	N	N	N	C	N	N	N	C	N	C	N	N	N	C
S5A_697725856	C/T	chr5A	697725856	C		T	T	T	T	T	T	T	T	T	T	T	T	T	N		C	C	C	C	C	C	C	C	C	C	C	C	C	C	C	C	C	C	C	C	C	N	C	C	C	C	C	C	C
S5A_697727217	C/T	chr5A	697727217	C		T	T	T	T	T	C/T	T	T	T	T	C/T	T	T	T		C	C	C	C	C	C	C	C	C	C	C	C	C	C	C	C	C	C	C	C	C	N	C	C	C	C	C	C	C
S5A_697727939	T/C	chr5A	697727939	C		C	C	C	C	N	C	C	C	C	C	C	C	C	C		T	T	T	T	T	T	T	T	T	T	T	T	T	T	N	T	T	T	T	T	T	N	T	T	T	T	T	N	T
S5A_697727959	T/C	chr5A	697727959	C		C	C	C	C	N	C	C	C	C	C	C	C	C	C		T	T	T	T	T	T	T	T	T	T	T	T	T	T	N	T	T	T	T	T	T	N	T	T	T	T	T	N	T
S5A_697727961	G/A	chr5A	697727961	G		A	A	A	A	N	A	A	A	A	N	A	N	A	A		G	G	G	G	G	G	G	G	G	G	G	G	G	G	G	G	G	G	G	G	G	N	G	G	G	G	G	N	G
S5A_697830280	C/T	chr5A	697830280	C		T	T	T	T	C/T	T	T	T	T	T	T	T	T	T		C	C	C	C	C	C	C	N	C	C	C	C	C	C	C	C	C	C	C	C	N	C	C	C	C	C	C	N	C
S5A_697830515	T/C	chr5A	697830515	T		C	C	C	C	C	C	C	C	C	C	N	C	C	N		T	T	T	T	T	T	T	N	T	T	T	T	T	T	T	N	T	T	T	T	T	T	T	T	T	T	T	N	T
S5A_697830537	C/T	chr5A	697830537	C		T	T	T	T	T	T	T	T	T	T	C/T	T	T	T		C	C	C	C	C	C	C	N	C	C	C	C	C	C	C	N	C	C	C	C	C	C	C	C	C	C	C	N	C
S5A_697830630	T/C	chr5A	697830630	C		C	C	C	C	C	C	C	C	C	C	C	C	C	C		T	T	T	T	T	T	T	T	T	T	T	T	T	T	T	N	T	T	T	T	T	N	T	T	T	T	T	N	T
S5A_697885484	T/C	chr5A	697885484	C		C	C	C	C	C	C	C	C	C	C	C	C	C	C		T	T	T	T	T	T	T	T	T	T	T	T	T	T	T	T	T	T	T	N	T	N	T	T	T	T	T	T	T
S5A_697885745	C/T	chr5A	697885745	C		T	T	C/T	T	T	T	T	T	T	C/T	T	T	T	T		C	C	C	C	C	C	C	C	C	C	C	C	C	C	C	C	C	C	C	C	N	C	C	C	C	C	C	C	C
S5A_697886182	C/T	chr5A	697886182	T		T	T	T	T	C/T	T	T	T	T	T	N	T	T	N		C	C	C	C	C	C	C	C	C	C	C	C	C/T	C	C	N	C	C	C	C	C	C	C	C	C	C	C	C	C
S5A_697887181	C/G	chr5A	697887181	N		G	G	G	G	G	G	G	G	N	G	N	G	G	N		C	C	C	C	C	C	C	C	C	C	C	C	C	C	C	N	C	C	C	C	N	C	C	C	C	C	C	N	C
S5A_697887227	A/G	chr5A	697887227	N		G	G	A/G	G	G	G	G	G	N	G	N	G	G	G		A	A	A	A	A	A	A	A	A	A	A	A	A	A	A	N	A	A	A	N	A	A	A	A	A	A	A	A	A
S5A_697897667	A/C	chr5A	697897667	C		C	C	C	C	C	C	C	C	C	C	C	C	C	N		A	A	A	A	A	A	A	A	A	A	A	A	A	A	A	N	A	A	A	N	N	N	A	A	A	A	A	N	A
S5A_697898000	A/C	chr5A	697898000	A		C	C	C	C	C	N	C	C	C	C	N	C	N	N		A	A	A	A	A	A	A	N	A	A	A	A	A	A	A	A	A	A	A	N	A	A	A	A	A	A	A	A	N
S5A_697898153	T/C	chr5A	697898153	T		C	N	C	C	N	C	C	C	C	C	N	C	C	N		T	T	T	N	T	T	N	T	T	N	T	T	T	T	T	T	T	T	T	N	N	N	T	T	T	T	N	N	T
S5A_697898225	A/G	chr5A	697898225	G		G	G	G	G	A/G	G	G	G	G	A/G	G	G	G	N		A	A	A	A	A	A	A	N	A	A	A	A	A	A	A	A	A	A	A	A	A	A	A	A	A	A	A/G	A	A
S5A_697900588	A/G	chr5A	697900588	G		G	A/G	G	G	A/G	G	G	G	N	G	G	G	G	N		A	A	A	A	A	A	A	A	A	A	A	A	A	A	A	N	A	A	A	A	A	A	A	A	A	A	A	A	A
S5A_697900612	G/A	chr5A	697900612	A		A	N	A	A	N	A	A	N	A	A	A	A	A	N		G	G	G	G	G	G	G	G	G	G	G	G	G	G	G	N	G	G	G	G	G	G	G	G	G	G	G	G	G
S5A_697999474	G/A	chr5A	697999474	G		A	A	A	A	A	A	A	A	A	A	A	A	A	A		G	G	G	G	G	G	G	N	G	G	G	G	G	G	G	G	G	G	N	N	G	G	G	G	G	G	G	G	G
S5A_698000300	C/T	chr5A	698000300	T		T	T	N	T	T	T	T	T	T	T	T	T	T	N		C	C	C	C	N	C	C	N	C	C	C	C	C	C	C	N	C	C	C	C	N	C	C	C	C	N	C	C	C
S5A_698000335	C/T	chr5A	698000335	C		T	T	T	T	C/T	T	T	T	T	T	T	T	N	N		C	C	C	C	N	C	C	N	N	N	C	C	C	C	C	C	N	C	C	C	N	C	N	C	C	C	C	C	C
S5A_698007626	C/T	chr5A	698007626	C		T	T	T	N	T	N	T	T	N	T	N	T	T	N		C	C	C	C	N	C	C	C	C	C	N	C	C	C	C	N	C	C	N	C	N	N	N	C	C	C	N	N	C
S5A_698007660	A/G	chr5A	698007660	A		G	G	G	G	G	N	G	G	N	G	G	G	G	N		A	A	A	A	A	A	A	A	A	A	A	A	A	A	A	N	A	A	N	A	A	N	N	A	A	A	N	N	A
S5A_698008079	G/A	chr5A	698008079	G		A	A	A	A	A	A	A	A	A	A	A	N	A	A		G	G	G	G	G	G	G	G	G	G	G	G	G	G	G	G	G	G	G	G	N	G	G	G	G	G	G	G	G
S5A_698008097	C/T	chr5A	698008097	C		T	T	T	T	T	C/T	T	T	C/T	T	T	C/T	T	T		C	C	C	C	C	C	C	C	C	C	C	C	C	C	C	C	C	C	C	C	C	C	C	C	C	C	C	C	C
S5A_698008206	A/G	chr5A	698008206	A		G	G	G	G	G	A/G	G	G	G	G	G	A/G	G	N		A	A	A	A	A	A	A	N	A	A	A	A	A	A	A	A	A	A	A	A	A	A	A	A	A	A	A	A	A
S5A_698008686	C/G	chr5A	698008686	G		G	G	G	G	C/G	G	G	G	N	G	G	C/G	G	N		C	C	C	C	C	C	C	N	C	C	C	C	C	C	C	N	C	C	C	N	C	N	C	C	C	C	C	C	C
S5A_698009889	C/T	chr5A	698009889	C		T	T	T	T	T	T	T	T	T	T	T	T	T	T		C	C	C	C	N	C	C	C	C	C	C	C	C	C	C	C	C	C	C	C/T	C	C	C	C	C	C	C	C	C
S5A_698010144	C/T	chr5A	698010144	T		T	T	T	T	T	T	T	T	T	T	T	T	T	T		C	C	C	C	C	C	C	C	C	C	C	C	C	C	C	N	C	C	C	N	C	C	C	C	C	C	C	C	C
S5A_698010596	C/T	chr5A	698010596	C		T	T	T	T	C/T	T	T	T	T	T	C/T	T	T	T		C	C	C	C	C	C	C	C	C	C	C	C	C	C	C	C	C	C	C	C	C	C	C	C	C	C	C	C	C
S5A_698213714	G/A	chr5A	698213714	A		A	A	N	A	N	A	A	A	A	A	A	A	A	N		G	G	G	G	G	G	G	N	G	G	G	G	G	G	G	N	G	G	G	N	G	N	G	G	G	G	G	G	G
S5A_698213875	T/C	chr5A	698213875	C		C	C	N	C	N	C	C	C	C	C	C	N	C	N		T	T	T	T	T	T	T	N	T	T	T	T	T	T	T	N	T	T	T	T	N	T	T	T	T	T	T	N	T
S5A_698213938	G/T	chr5A	698213938	T		T	T	N	T	G/T	T	T	T	T	G/T	T	T	T	N		G	G	G	G	G	G	G	N	G	G	G	G	G	G	G	N	G	G	G	G	N	G	G	G	G	G	G	N	G
S5A_698341612	A/C	chr5A	698341612	C		C	C	C	C	C	C	C	C	C	C	A/C	N	N	N		A	A	A	A	A	A	A	N	A	A	A	A	A	A	A	A	A	A	A	A	A	N	N	A	A	A	A	A	A
S5A_698341621	T/G	chr5A	698341621	G		G	G	G	G	G	G	G	G	G	G	N	N	N	N		T	T	T	T	T	T	T	T	T	T	T	T	T	T	T	T	T	T	T	T	N	N	T	T	T	T	T	T	T
S5A_698356665	C/T	chr5A	698356665	T		T	T	T	T	C/T	C/T	C/T	T	T	T	T	C/T	C/T	N		C	C	C	C	C	C	C	C	C	C	C	C	C	C	C	C	C	C	C	N	C	N	C	C	C	C	C	C	C
S5A_698356686	G/A	chr5A	698356686	A		A	A	A	A	N	N	A	A	A	A	A	N	N	N		G	G	G	G	G	G	G	N	G	G	G	G	G	G	G	G	G	G	G	N	G	N	G	G	G	G	G	N	G
S5A_698358008	C/T	chr5A	698358008	T		T	T	N	T	T	C/T	T	T	T	N	N	C/T	N	N		C	C	C	C	C	C	C	N	N	C	C	C	C	C	C	N	C	C	N	N	C	C	N	C	C	C	C	C	C
S5A_698358035	T/C	chr5A	698358035	C		C	N	N	C	C	C	C	C	C	C	N	N	N	N		T	T	T	T	T	T	T	N	N	T	T	T	T	T	T	N	T	T	T	N	T	T	T	T	T	T	T	T	T
S5A_698358112	T/C	chr5A	698358112	C		C	N	N	C	C	C	C	C	C	C	N	N	C	C		T	T	T	N	T	T	T	N	T	T	T	T	T	T	T	N	T	T	T	T	T	T	T	T	T	T	T	N	T
S5A_698358754	C/G	chr5A	698358754	G		G	G	G	G	G	G	G	G	G	C/G	G	C/G	C/G	N		C	C	C	N	C	C	C	N	C	C	C	C	C	C	C	C	C	C	C	C	C	C	N	C	C	C	C	C	C
S5A_698358917	G/C	chr5A	698358917	C		C	C	C	C	C	C	C	C	C	N	C	C	N	C		G	G	G	G	G	G	G	G	G	G	G	G	G	G	G	N	G	G	G	N	G	G	N	G	G	G	G	G	G
S5A_698359351	G/A	chr5A	698359351	A		A	A	A	A	A	A	A	A	A	N	A	A	A	N		G	G	G	G	G	G	G	G	G	G	G	G	G	G	G	N	G	G	G	G	G	G	G	G	G	G	G	N	G
S5A_698359422	C/T	chr5A	698359422	T		T	T	T	T	T	T	T	T	T	T	T	T	T	N		C	C	C	C	C	C	C	N	C	C	C	C	C	C	C	C	C	C	C	N	C	C	C	C	N	C	C	N	C
S5A_698499504	A/T	chr5A	698499504	T		T	T	T	T	A/T	T	T	T	T	A/T	T	T	T	T		A	A	A	A	N	A	A	A	A	A	A	A	A	A	A	A	A	A	A	N	A	A	A	A	A	A	A	A	A
S5A_698508121	A/G	chr5A	698508121	G		G	G	G	G	A/G	G	G	G	G	G	G	G	G	G		A	A	A	A	A	A	A	A	A	A	A	A	A	A	A	A	A	A	A	A	A	N	A	A	A	A	A	A	A
S5A_698508298	T/C	chr5A	698508298	C		C	C	C	C	N	C	C	C	C	C	C	C	C	C		T	T	T	T	T	T	T	T	T	T	T	T	T	T	T	N	T	T	T	T	T	T	T	T	T	T	T	T	T
S5A_698514877	C/T	chr5A	698514877	T		T	T	N	T	T	T	T	T	N	T	T	T	N	T		C	C	C	C	C	C	C	C/T	C	C	C	C	C	C	C	N	C	C	C	N	C	N	N	C	C	C	C	N	C
S5A_698515017	A/G	chr5A	698515017	G		G	G	G	G	A/G	G	G	G	N	G	G	G	N	N		A	A	A	A	N	A	A	A	A	A	A	A	A	A	A	N	A	A	A	N	A	N	N	A	A	A	A	N	N
S5A_698633942	T/C	chr5A	698633942	C		C	C	C	C	C	C	C	C	C	N	C	C	C	T		T	T	T	T	T	T	T	T	T	T	T	T	T	T	T	T	T	T	T	T	T	T	T	T	T	T	T	T	T
S5A_699469635	T/G	chr5A	699469635	G		G	G	G	G	N	G	G	G	G	G	G	G	G	N		T	T	T	T	T	T	G	T	T	T	T	T	T	T	T	N	T	T	T	N	T	T	T	T	T	T	T	N	T
S5A_699469640	G/C	chr5A	699469640	C		C	C	C	C	N	C	C	C	C	C	C	C	C	N		G	G	G	G	G	G	G	G	G	G	G	G	G	G	G	N	G	G	G	N	G	G	G	G	G	G	G	N	G
S5A_699469668	C/G	chr5A	699469668	G		G	G	G	G	C/G	G	G	G	G	G	G	G	G	N		C	C	C	C	C	C	C	C	C	C	C	C	C	C	C	C	C	C	C	N	C	N	C	C	C	C	C	N	C
S5A_699469814	G/C	chr5A	699469814	C		C	C	C	C	N	C	C	C	C	C	C	C	C	N		G	G	G	G	G	G	C	G	G	G	G	G	G	G	G	G	G	G	G	G	G	G	N	G	G	G	G	G	G
S5A_699469832	T/C	chr5A	699469832	C		C	C	C	C	N	C	C	C	C	C	C	C	C	N		T	T	T	T	T	T	T	T	T	T	T	T	T	T	T	T	T	T	T	T	T	T	N	T	T	T	T	T	T
S5A_699469844	G/C	chr5A	699469844	C		C	C	C	C	N	C	C	C	C	C	C	C	C	N		G	G	G	G	G	G	G	G	G	G	G	G	G	G	G	G	G	G	G	G	G	G	N	G	G	G	G	G	G
S5A_699477743	G/A	chr5A	699477743	A		A	A	A	A	A	A	A	A	A	A	A	A	A	N		G	G	G	G	G	G	A	N	G	G	G	G	G	G	G	G	G	G	G	G	G	G	G	G	G	G	G	G	G
S5A_699477761	G/C	chr5A	699477761	G		C	C	C	C	N	C	C	C	C	N	C	C	C	N		G	G	G	G	N	G	G	N	G	G	G	G	G	G	G	G	G	G	G	G	G	G	G	G	G	G	G	G	G
S5A_700345439	T/C	chr5A	700345439	C		C	C	C	C	C	C	C	C	C	C	C	C	C	N		T	T	T	T	T	T	T	T	T	T	T	T	T	T	T	T	T	T	T	T	T	T	T	T	T	T	T	T	T
S5A_700345777	T/G	chr5A	700345777	G		G	G	G	G	N	G	N	G	G	G	G	G	G	N		T	T	T	T	T	T	T	T	T	T	T	T	T	T	T	T	T	T	T	T	T	T	T	T	T	T	T	N	T
S5A_700346695	C/T	chr5A	700346695	T		T	T	T	T	N	T	T	T	T	T	N	T	T	N		C	C	C	C	C	C	C	C	C	C	C	C	C	C	C	N	C	C	C	N	N	N	C	C	C	C	C	N	C
S5A_700346760	G/T	chr5A	700346760	T		T	T	T	T	T	T	T	T	T	T	T	T	T	N		G	G	G	N	N	N	G	N	N	G	G	G	G	G	G	N	G	G	N	N	N	N	G	G	G	G	N	N	G
S5A_700349693	A/G	chr5A	700349693	G		G	G	G	G	G	G	G	G	G	G	G	G	G	N		A	A	A	N	A	A	A	A	A	A	A	A	A	A	A	A	A	A	A	A	N	A	A	A	A	A	A	A	A
S5A_700349723	C/A	chr5A	700349723	A		A	N	A	A	A	A	A	A	N	A	A	A	A	N		C	C	C	N	C	C	C	C	C	C	C	C	C	C	C	C	C	C	C	C	C	C	C	C	C	C	C	C	C
S5A_700349894	T/C	chr5A	700349894	C		C	C	N	C	N	C	C	C	C	C	C	C	C	N		T	T	T	T	T	T	T	N	T	T	T	T	T	T	T	T	T	T	T	N	N	T	T	T	T	T	T	N	T
S5A_700350032	T/C	chr5A	700350032	C		C	C	C	C	N	C	C	C	C	N	C	C	C	N		T	T	T	T	T	T	T	N	T	T	T	T	T	T	T	N	T	T	T	N	N	N	N	T	T	T	T	T	T
S5A_700350114	G/A	chr5A	700350114	A		A	A	N	A	A	A	A	A	A	N	A	A	A	N		G	G	G	G	G	G	G	N	G	G	G	G	G	G	G	N	G	G	G	N	G	N	N	G	G	G	G	G	G
S5A_700350131	T/C	chr5A	700350131	C		C	C	N	C	C	C	C	C	C	N	C	C	C	N		T	T	T	T	T	T	T	N	T	T	T	T	T	T	T	N	T	T	T	N	T	N	N	T	T	T	T	N	T
S5A_700350179	T/G	chr5A	700350179	G		G	G	N	G	G	G	N	G	G	N	G	G	G	N		T	T	T	T	T	T	T	N	T	T	T	T	T	T	T	N	T	T	N	N	T	N	N	T	T	N	T	T	T
S5A_700350209	A/G	chr5A	700350209	G		G	G	N	G	N	G	G	N	G	N	G	G	G	N		A	A	A	A	A	A	A	N	A	A	A	A	N	A	A	N	A	A	N	N	N	N	N	A	A	A	A	A	A
S5A_700351074	T/C	chr5A	700351074	C		C	C	C	C	C	C	C	C	C	C	C	C	N	N		T	T	T	T	T	T	T	T	T	T	T	T	T	T	T	T	T	T	T	T	T	T	T	T	T	T	T	T	T
S5A_700351183	G/A	chr5A	700351183	A		A	A	A	A	N	N	A	A	A	A	A	A	N	N		G	G	G	G	G	G	G	G	G	G	G	G	G	G	G	N	G	G	G	N	G	G	G	G	G	G	G	G	G
S5A_700351378	G/A	chr5A	700351378	A		A	N	A	A	N	A	A	A	A	A	A	A	A	N		G	G	G	G	G	G	G	G	G	G	G	G	G	G	G	G	G	G	G	G	G	G	G	G	G	G	G	G	G
S5A_700351510	A/G	chr5A	700351510	G		G	N	G	G	A/G	N	G	G	G	A/G	N	G	N	N		A	A	A	A	A	A	A	N	A	A	A	A	A	A	A	A	A	A	A	A	N	A	A	A	A	A	A	N	A
S5A_700360139	A/G	chr5A	700360139	G		G	N	G	A/G	G	G	G	G	N	G	G	G	G	N		A	A	A	A	A	A	A	A	A	A	A	A	A	A	A	A	A	A	A	N	A	N	A	A	A	A	A	N	A
S5A_700360342	A/G	chr5A	700360342	G		G	G	G	N	G	G	G	G	G	N	N	G	N	N		A	A	A	A	A	A	A	A	A	N	A	A	A	A	A	N	A	A	N	N	N	A	A	A	A	A	A	A	A
S5A_700360580	C/G	chr5A	700360580	G		G	G	G	G	G	G	G	G	N	G	G	C/G	G	G		C	C	C	C	C	C	C	C	C	C	C	C	C	C	C	N	C	C	N	C	C	N	C	C	C	C	C	C	C
S5A_700360872	T/C	chr5A	700360872	C		C	C	C	C	N	C	C	C	C	C	C	N	C	C		T	T	T	T	T	T	T	N	T	T	T	T	T	T	T	T	T	T	T	T	T	T	T	T	N	T	T	T	T
S5A_700360939	G/A	chr5A	700360939	A		A	A	N	A	A	A	A	A	A	A	A	N	N	N		G	G	G	G	G	G	G	N	G	G	G	G	G	G	G	N	G	G	N	G	N	N	N	G	N	G	G	G	G
S5A_700361049	C/G	chr5A	700361049	G		G	G	G	G	C/G	G	N	G	G	G	G	G	N	N		C	C	C	C	N	C	C	C	C	C	C	C	C	C	C	N	C	C	C	N	N	N	C/G	C	C	C	C	N	C
S5A_700361250	C/G	chr5A	700361250	G		G	N	G	G	G	G	G	G	G	G	G	G	C/G	G		C	C	C	C	N	C	C	N	C	C	C	C	C	C	C	N	C	C	C	C	C	N	C	C	C	C	C	N	C
S5A_700361534	G/A	chr5A	700361534	A		A	A	A	A	A	A	A	A	A	A	A	A	A	N		G	G	G	G	G	G	G	N	G	G	G	G	G	G	G	G	G	G	G	N	G	G	G	G	G	G	G	N	G
S5A_700361919	T/C	chr5A	700361919	C		C	C	C	C	N	C	C	C	C	C	C	C	N	C		T	T	T	T	T	T	T	N	T	T	T	T	T	T	T	N	T	T	T	N	T	T	T	T	T	T	T	N	T
S5A_700361922	A/T	chr5A	700361922	T		T	T	T	T	A/T	T	T	T	T	T	T	T	N	T		A	A	A	A	A	A	A	N	A	A	A	A	A	A	A	N	A	A	A	N	A	A	A	A	A	A	A	N	A
S5A_700361989	A/G	chr5A	700361989	G		G	G	G	G	A/G	G	G	G	G	G	G	G	N	G		A	A	A	A	A	A	A	N	A	A	A	A	A	A	A	N	A	A	A	A	A	N	A	A	A	A	A	N	A
S5A_700362185	G/A	chr5A	700362185	A		A	A	A	A	A	A	A	A	A	A	A	A	N	N		G	G	G	G	G	G	G	N	N	G	G	G	G	G	G	N	N	G	G	N	G	G	G	G	G	N	G	N	G
S5A_700363704	T/C	chr5A	700363704	C		C	C	N	C	N	C	C	C	C	C	C	C	C	N		T	T	T	T	T	T	T	N	T	T	T	T	T	T	T	N	T	T	T	T	N	N	T	T	T	T	T	N	T
S5A_700364447	A/C	chr5A	700364447	C		C	C	N	C	C	C	C	C	C	C	C	C	C	N		A	A	A	N	A	A	N	N	A	A	A	A	A	A	N	N	A	A	A	N	N	N	N	A	A	A	A	A	N
S5A_700364470	T/C	chr5A	700364470	C		C	C	N	C	C	C	N	C	C	C	C	C	C	N		T	T	T	N	N	T	N	N	T	T	T	T	T	T	N	N	T	T	N	N	N	N	N	T	T	T	T	T	N
S5A_700365537	G/T	chr5A	700365537	T		T	T	T	T	G/T	G/T	T	T	T	G/T	T	T	T	T		G	G	G	G	G	G	G	G	G	G	G	G	G	G	G	G	G	G	G	G	G	G	G	G	G	G	G	G	G
S5A_700365597	G/A	chr5A	700365597	A		A	A	N	A	N	N	A	A	A	A	A	A	A	A		G	G	G	G	G	G	G	G	G	G	G	G	G	G	G	G	G	G	G	G	G	G	G	G	G	G	G	G	G
S5A_700365997	C/G	chr5A	700365997	G		G	G	N	G	C/G	G	G	G	G	N	G	G	G	G		C	C	C	C	C	C	C	C	C	C	C	C	C	C	C	N	C	C	C	N	C	N	C	C	C	C/G	C	N	C
S5A_700367284	T/G	chr5A	700367284	G		G	G	N	G	G	G	G	G	G	N	N	G	N	N		T	T	T	T	T	N	T	N	N	T	T	T	N	T	T	N	N	T	T	N	N	N	T	T	T	T	T	N	N
S5A_700370444	G/A	chr5A	700370444	A		A	A	A	A	A	A	A	A	A	N	A	N	A	N		G	G	G	G	G	G	G	G	G	G	G	G	G	G	G	N	G	G	G	G	G	N	G	G	G	G	G	G	G
S5A_700370495	A/G	chr5A	700370495	G		G	G	G	G	G	G	G	G	G	N	G	A/G	N	N		A	A	A	A	A	A	A	N	A	A	A	A	A	A	A	N	A	A	A	N	A	N	A	A	A	A	A	A	A
S5A_700370973	G/A	chr5A	700370973	G		A	A	A	A	N	N	A	A	A	A	A	N	A	A		G	G	G	G	G	G	G	G	G	G	G	G	G	G	G	N	G	G	G	N	G	G	G	G	G	G	G	G	G
S5A_700437171	C/T	chr5A	700437171	T		T	T	T	T	N	N	T	T	T	T	T	T	T	T		C	C	C	C	C	C	T	C	C	C	C	C	C	C	C	C	C	C	C	N	C	C	C	C	C	C	C	C	C
S5A_700439611	G/C	chr5A	700439611	C		C	C	C	C	C	C	G/C	C	N	C	N	N	C	N		G	G	G	G	G	G	G	N	G	G	G	G	G	G	G	N	G	G	G	N	G	N	G	G	G	G	G	N	G
S5A_700439612	C/T	chr5A	700439612	T		T	T	T	T	T	T	T	T	N	T	N	N	T	N		C	C	C	C	C	C	C	N	C	C	C	C	C	C	C	N	C	C	C	N	C	N	C	C	C	C	C	C	C
S5A_700439617	C/G	chr5A	700439617	G		G	G	G	G	G	G	G	G	N	G	N	N	G	G		C	C	C	C	C	C	C	C	C	C	C	C	C	C	C	N	C	C	C	N	C	N	C	C	C	C	C	C	C
S5A_700441014	C/T	chr5A	700441014	T		T	T	T	T	T	T	T	T	N	T	T	T	T	N		C	C	C	C	C	C	C	N	C	C	C	C	C	C	C	N	C	C	N	N	N	C	C	C	N	C	C	N	N
S5A_700441041	C/T	chr5A	700441041	T		T	T	T	T	T	T	T	T	N	T	T	T	T	N		C	C	C	C	N	C	C	N	C	C	C	C	N	C	C	N	C	C	N	N	N	C	C	C	N	C	C	N	N
S5A_700442985	T/C	chr5A	700442985	C		C	C	C	C	C	N	C	C	C	C	C	N	C	N		T	T	T	T	T	T	T	N	T	N	T	T	T	T	T	N	T	T	T	N	N	N	T	T	T	N	T	N	N
S5A_700443036	C/G	chr5A	700443036	G		G	N	G	N	G	N	G	G	G	G	G	G	G	N		C	C	C	C	N	N	C	N	C	N	C	N	N	C	C	N	C	C	C	N	N	N	C	C	C	N	C	N	N
S5A_700443201	C/G	chr5A	700443201	G		G	N	G	G	G	G	G	G	N	G	N	G	G	G		C	C	C	C	N	C	N	C	C	C	C	C	N	C	C	N	C	C	C	N	N	N	C	C	C	C	C	N	C
S5A_700443314	G/C	chr5A	700443314	C		C	C	C	C	C	C	C	C	C	C	C	C	C	C		G	G	G	G	G	G	G	G	G	G	G	G	G	G	G	G	G	G	G	G	G	G	G	G	G	G	G	G	G
S5A_700443596	C/T	chr5A	700443596	T		T	T	N	T	N	T	T	T	T	T	T	T	T	N		C	C	C	C	C	C	T	C	C	C	C	C	C	C	C	N	C	C	C	C	C	C	C	C	C	C	C	C	C
S5A_700444680	G/T	chr5A	700444680	T		T	T	T	N	T	T	T	T	T	T	T	T	T	N		G	G	G	G	G	G	T	G	G	G	G	G	G	G	G	G	G	G	G	G	G	G	G	G	G	G	G	G	G
S5A_700446287	C/T	chr5A	700446287	T		T	N	N	N	T	T	N	T	N	T	N	T	T	N		C	C	C	C	C	C	C	N	C	N	C	C	C	C	C	N	C	C	C	N	N	N	N	C	C	C	C	N	C
S5A_700446329	T/G	chr5A	700446329	G		G	G	N	G	G	G	G	G	N	T/G	N	G	G	N		T	T	T	T	T	T	T/G	N	T	N	T	T	T	T	T	N	T	T	T	N	N	N	N	T	T	T	T	N	T
S5A_700447558	G/T	chr5A	700447558	N		T	T	N	T	N	T	T	T	T	T	N	T	N	T		G	G	G	G	G	G	G	G	G	G	G	G	G	G	G	G	G	G	G	N	G	G	G	G	G	G	G	G	G
S5A_700447569	A/G	chr5A	700447569	N		G	G	N	G	N	G	G	G	G	G	N	G	N	G		A	A	A	A	A	A	A	A	A	A	A	A	A	A	A	A	A	A	A	N	A	A	A	A	A	A	A	A	A
S5A_700595987	A/G	chr5A	700595987	G		G	N	G	G	G	G	G	G	G	G	G	G	G	N		A	A	A	A	A	N	A	A	A	A	A	A	A	A	A	N	A	N	A	A	A	A	A	A	A	A	A	A	A
S5A_700596076	G/A	chr5A	700596076	G		G	G	G	G	G	G	G	G	G	G	G	G	G	N		A	A	A	A	A	A	A	A	A	A	A	A	A	A	A	A	A	A	A	A	A	A	A	A	A	A	A	N	A
S5A_700597177	G/A	chr5A	700597177	A		A	N	N	A	N	A	A	A	A	A	A	N	A	N		G	G	G	G	N	G	G	N	G	G	G	G	N	G	G	N	G	G	N	N	G	N	G	N	N	G	G	N	N
S5A_700619991	T/C	chr5A	700619991	C		C	C	C	C	T/C	C	C	C	C	C	C	C	C	C		T	T	T	T	T	T	T	T	T	T	T	T	T	T	T	T	T	T	T	N	T	T	T	T	T	T	T	N	T
S5A_700620457	T/C	chr5A	700620457	T		T	T	T	T	T	T	T	T	T	N	T	T	T	N		C	C	C	C	C	C	C	N	C	C	C	C	C	C	C	N	C	C	C	N	C	C	N	C	C	C	C	C	C
S5A_700664435	G/A	chr5A	700664435	G		G	G	G	G	G/A	G	G	G	G	G	G	G	G	G		A	A	A	A	A	A	A	A	A	A	A	A	A	A	A	A	A	G/A	A	A	A	A	A	A	A	A	A	A	A
S5A_700664606	G/A	chr5A	700664606	G		G	G	G	G	G	G	G	G	G	G	G	G	G	G		A	A	A	A	A	A	A	N	A	A	A	A	A	A	A	A	A	A	A	A	A	A	A	A	A	A	A	A	A
S5A_700665083	C/T	chr5A	700665083	C		C	C	C	C	C	C	C	C	C	C	C	C	C	C		T	T	T	N	T	T	T	T	T	T	T	T	T	T	T	T	T	T	T	T	T	T	T	T	T	T	T	N	T
S5A_700666907	G/A	chr5A	700666907	A		A	A	A	A	A	A	A	A	A	A	A	A	A	A		G	G	G	G	G	G	G	N	G	G	G	G	G	G	G	G	G	G	G	G	G	N	G	G	G	G/A	G	G	G
S5A_701070983	T/C	chr5A	701070983	C		C	C	C	C	C	C	C	C	C	C	C	C	T/C	C		T	T	T	T	T	T	T	T	T	T	T	T	T	T	T	T	T	T	T	N	T	T	N	T	T	T	T	T	T
S5A_701070986	T/C	chr5A	701070986	C		C	C	C	C	C	C	C	C	C	C	C	C	T/C	C		T	T	T	T	T	T	T	T	T	T	T	T	T	T	T	T	T	T	T	N	T	T	T	T	T	T	T	T	T
S5A_701071108	G/T	chr5A	701071108	T		T	T	N	T	T	T	N	T	N	T	T	T	N	N		G	G	G	G	G	G	G	G	G	G	G	G	G	G	G	G	G	G	G	G	N	G	G	G	G	G	G	G	G
S5A_701073561	T/C	chr5A	701073561	C		C	C	C	C	T/C	C	C	C	C	C	C	C	C	N		T	T	T	N	T	T	T	N	T	T	T	T	T	T	T	N	T	T	N	N	N	N	T	T	T	T	T	N	T
S5A_701074218	G/T	chr5A	701074218	T		T	T	T	T	T	T	T	T	T	N	T	T	T	N		G	G	G	G	G	G	G	G	G	G	G	G	G	G	G	G	G	G	G	N	G	G	G	G	G	G	G	N	G
S5A_701074360	G/A	chr5A	701074360	G		G	G	G	G	G/A	G	G	G	G	G	G	G	G	G		A	A	A	A	A	A	A	A	A	A	A	A	A	A	A	N	A	A	A	A	A	A	A	A	A	A	A	N	A
S5A_701074601	C/T	chr5A	701074601	T		T	T	T	T	T	T	T	T	T	N	T	T	T	T		C	C	C	C	C	C	C	C	C	C	C	C	C	C	C	C	C	C	C	C	C	C	C	C	C	C	C	C	C
S5A_701074619	G/T	chr5A	701074619	T		T	T	T	T	T	T	T	T	T	N	T	T	T	T		G	G	G	G	G	G	G	G	G	G	G	G	G	G	G	G	G	G	G	G	G	G	G	G	G	G	G	G	G
S5A_701074664	G/T	chr5A	701074664	T		T	T	T	T	T	T	T	T	N	N	N	T	T	T		G	G	G	G	G	G	G	G	G	G	G	G	G	G	G	G	G	G	G	G	G	G	G	G	G	G	G	G	G
S5A_701074676	C/T	chr5A	701074676	T		T	T	T	T	T	T	T	T	T	N	N	T	T	T		C	C	C	C	C	C	C	C	C	N	C	C	C	C	N	C	C	C	C	C	C	C	C	C	C	C	C	C	C
S5A_701074967	G/A	chr5A	701074967	A		A	A	A	G/A	G/A	A	A	A	A	A	A	A	A	A		G	G	G	G	G	G	G	G	G	G	G	G	G	G	G	G	G	G	G	G	G	G	G	G	G	G	G	G	G
S5A_701075507	T/C	chr5A	701075507	C		C	C	C	C	T/C	C	C	C	C	C	C	C	C	C		T	T	T	T	T	T	T	T	T	T	T	T	T	T	T	N	T	T	T	N	T	T	T	T	T	T	T	T	T
S5A_701075549	C/T	chr5A	701075549	T		T	T	T	T	T	T	T	T	T	T	T	T	T	N		C	C	C	C	C	C	C	C	C	C	C	C	C	C	C	C	C	C	C	T	C	C	C	C	C	C	C	C	C
S5A_701075680	C/T	chr5A	701075680	T		T	T	T	T	N	T	T	T	T	T	T	T	T	T		C	C	C	C	C	C	C	C	C	C	C	C	C	C	C	C	C	C	C	C	C	C	C	C	C	C	C	C	C
S5A_701075720	C/T	chr5A	701075720	T		T	T	T	T	N	T	T	T	T	T	T	T	T	N		C	C	C	C	C	C	C	C	C	C	C	C	C	C	C	C	C	C	C	C	C	C	C	C	C	C	C	C	C
S5A_701075754	G/A	chr5A	701075754	G		A	A	A	A	G/A	A	A	A	A	A	N	A	A	N		G	G	G	G	G	G	G	G	G	G	G	G	G	G	G	G	G	G	G	G	G	G	G	G	G	G	G	G	G
S5A_701075755	C/G	chr5A	701075755	C		G	G	G	G	N	G	G	G	G	G	N	G	G	N		C	C	C	C	C	C	C	C	C	C	C	C	C	C	C	C	C	C	C	C	C	C	C	C	C	C	C	C	C
S5A_701075786	T/C	chr5A	701075786	C		C	C	C	C	T/C	C	C	C	C	C	C	C	C	N		T	T	T	T	T	T	T	T	T	T	T	T	T	T	T	T	T	T	T	T	T	T	T	T	T	T	T	T	T/C
S5A_701075912	C/A	chr5A	701075912	C		C	C	C	C	C/A	C	C	C	C	C	C	C	C	N		A	A	A	A	A	A	A	A	A	A	A	A	A	A	A	A	A	A	A	A	A	A	A	A	A	A	A	A	C/A
S5A_701298465	G/C	chr5A	701298465	G		G	G	G	G	G	G	G	G	G	G	G	G	G	G		C	C	C	C	N	C	C	N	C	C	C	C	C	C	C	N	C	C	C	N	C	N	C	C	C	C	G/C	C	C
S5A_701298476	A/T	chr5A	701298476	A		A	A	A	A	A	A	A	A	A	A	A	A	A	A		T	T	T	N	N	T	T	T	T	T	T	T	T	T	T	N	T	T	T	N	T	T	T	T	T	T	N	T	T
S5A_701298488	C/T	chr5A	701298488	T		T	T	T	T	T	T	T	T	T	T	T	T	T	T		C	C	C	C	C	C	C	C	C	C	C	C	C	C	C	N	C	C	C	N	C	C	C	C	C	C	N	C	C
S5A_701298705	T/C	chr5A	701298705	C		C	C	C	C	C	C	C	C	C	C	C	C	C	C		T	T	T	T	T	T	T	N	T	T	T	T	T	T	T	T	T	T	T	N	T	N	T	T	T	T/C	T	N	T/C
S5A_701298933	A/C	chr5A	701298933	C		C	C	C	C	C	C	C	C	C	C	C	C	C	C		A	A	A	A	A	A	A	A	A	A	A	A	A	A	A	A	A	A	A	A	A	A	N	A	A	N	A	A	A
S5A_701566583	C/T	chr5A	701566583	T		T	T	T	T	T	T	T	T	T	T	N	T	T	N		C	C	C	C	N	C	C	N	C	C	C	N	C	C	C	C	N	C	C	C	C	N	C	C	N	N	N	N	C
S5A_701566642	A/C	chr5A	701566642	C		C	N	C	C	C	C	C	C	C	C	N	C	C	C		A	A	A	A	A	A	A	A	A	A	A	A	A	A	A	A	A	A	A	N	A	A	A	A	A	A	A	N	A
S5A_701567642	A/G	chr5A	701567642	G		G	G	N	G	G	G	G	G	G	G	G	G	G	N		A	A	A	A	A	A	A	A	A	A	A	A	A	A	A	A	A	A	A	A	N	N	A	A	A	A	A	A	A
S5A_702133535	G/T	chr5A	702133535	T		T	T	T	T	T	N	T	T	N	T	N	T	T	N		G	G	G	G	G	N	G	N	G	G	G	G	G	G	G	N	G	G	G	N	N	N	G	G	G	G	G	G	N
S5A_702136034	T/A	chr5A	702136034	A		A	A	A	A	A	A	T/A	A	A	A	N	A	A	A		T	T	T	T	N	N	T	N	N	N	N	T	T	T	T	N	N	T	T	N	N	N	N	T	T	T	T	N	T
S5A_702136139	A/G	chr5A	702136139	G		G	G	G	N	N	G	N	G	G	N	N	G	N	N		A	A	A	A	A	N	A	N	N	N	A	A	A	A	A	N	A	A	A	N	N	N	N	A	A	A	N	A	N
S5A_702136646	G/A	chr5A	702136646	A		A	A	A	A	A	A	A	A	A	A	A	A	A	A		G	G	G	G	G	G	G	N	G	G	G	G	G	G	G	N	G	G	N	N	G	G	G	G	G	G	G	N	N
S5A_702226713	C/T	chr5A	702226713	T		T	N	N	T	T	T	T	T	T	T	T	T	T	N		C	C	C	C	C	C	C	N	C	C	C	C	C	C	C	N	C	C	N	N	N	N	C	N	C	C	C	N	C
S5A_702226719	A/C	chr5A	702226719	C		C	N	N	C	C	C	C	C	C	C	C	C	C	N		A	A	A	A	A	A	A	N	A	A	A	A	A	A	A	N	A	A	N	N	N	N	A	N	A	A	A	N	A
S5A_702226766	G/C	chr5A	702226766	C		C	N	N	C	G/C	C	C	C	C	N	N	C	C	N		G	G	G	G	N	G	G	N	G	G	G	G	G	G	G	N	G	G	N	N	N	N	G	N	G	G	G	N	G
S5A_702226978	T/C	chr5A	702226978	C		C	N	C	C	C	C	C	C	N	C	N	C	N	N		T	T	T	T	T	T	T	T	T	T	T	N	N	N	T	N	T	T	N	N	T	N	T	T	N	T	T	N	T
S5A_702463168	A/G	chr5A	702463168	G		G	G	G	G	A/G	G	G	G	G	G	G	G	G	G		A	A	A	A	A	A	A	A	A	A	A	A	A	A	A	A	A	A	A	A	A	A	A	A	A	A	A	A	A
S5A_702463351	C/T	chr5A	702463351	T		T	T	T	T	C/T	T	T	T	T	T	T	T	T	T		C	C	C	C	C	C	C	C	C	C	C	C	C	C	C	C	C	C	C	C	C	C	C	C	C	C	C	C	C
S5A_702522350	C/G	chr5A	702522350	G		G	G	G	G	G	G	G	N	G	G	G	G	G	G		C	C	C	C	C	C	C	N	C	C	C	N	C	C	C	C	C	C	C	N	C	C	C	C	C	C	C	C	C
S5A_702522438	A/T	chr5A	702522438	T		T	T	T	T	T	T	T	T	T	T	T	T	T	T		A	A	A	A	A	A	A	N	A	A	A	A	A	A	A	A	A	A	A	N	A	A	A	A	A	A	A	A	A
S5A_702720997	C/T	chr5A	702720997	T		T	T	T	T	C/T	T	T	T	T	T	N	T	T	N		C	C	C	N	C	C	C	N	C	C	C	C	C	C	C	N	C	C	C	N	C	C	C	C	C	C	C	C	C
S5A_702720998	C/A	chr5A	702720998	A		A	A	A	A	N	A	A	A	A	A	N	A	A	N		C	C	C	N	C	C	C	N	C	C	C	C	C	C	C	N	C	C	C	N	C	C	C	C	C	C	C	C	C
S5A_702721008	T/C	chr5A	702721008	C		C	C	C	C	N	C	C	C	C	C	N	C	C	N		T	T	T	N	T	T	T	N	T	T	T	T	T	T	T	N	T	T	T	N	T	N	T	T	T	T	T	N	T
S5A_702721069	C/T	chr5A	702721069	T		T	T	T	T	C/T	T	T	T	T	C/T	N	T	T	N		C	C	C	N	C	C	C	N	C	C	C	C	C	C	C	N	C	C	C	C	C	N	C	C	C	C	C	N	C
S5A_702721798	C/G	chr5A	702721798	G		G	N	G	G	G	G	G	G	N	G	N	G	G	N		C	C	C	N	C	N	C	N	N	N	N	N	C	C	N	N	N	N	N	N	N	N	C	C	N	N	N	N	N
S5A_702751840	T/C	chr5A	702751840	C		C	C	N	C	N	C	C	C	C	C	C	C	N	C		T	T	T	N	T	T	T	T	T	T	T	T	T	T	T	T	T	T	T	T	N	N	T	T	T	N	T	N	T
S5A_702958871	A/G	chr5A	702958871	G		G	G	G	G	G	G	G	G	N	N	N	G	G	N		G	G	G	G	G	G	G	G	G	G	G	N	G	G	G	G	G	G	N	N	A/G	G	G	G	G	G	A/G	G	G
S5A_702982548	C/A	chr5A	702982548	A		A	A	A	A	A	A	A	A	A	A	A	A	A	N		A	A	A	A	A	N	N	A	N	N	A	N	A	A	A	N	N	N	A	N	N	A	N	A	A	A	A	A	A
S5A_702982565	A/G	chr5A	702982565	G		G	G	G	G	G	G	G	G	N	G	G	G	G	N		G	G	G	A/G	G	A/G	A/G	G	A/G	A/G	G	N	G	G	G	N	A/G	N	G	N	N	G	A/G	G	G	G	G	G	G
S5A_702983152	A/G	chr5A	702983152	G		G	G	A/G	A/G	A/G	G	G	G	G	G	G	G	G	G		G	G	G	G	G	G	G	N	G	G	G	G	N	A/G	G	G	G	A/G	G	N	N	G	G	G	G	N	G	G	G
S5A_702983436	A/G	chr5A	702983436	G		G	G	A/G	A/G	G	G	G	G	G	G	G	G	G	N		G	G	G	G	G	G	G	N	G	G	G	G	G	G	G	N	G	G	G	N	N	N	G	G	G	G	G	G	G
S5A_702984308	T/C	chr5A	702984308	C		C	C	C	C	C	C	N	C	C	C	C	C	C	N		C	C	C	C	C	C	C	N	C	C	C	C	C	C	N	C	C	C	C	N	N	N	C	C	C	C	C	N	N
S5A_702984324	A/G	chr5A	702984324	G		G	G	G	G	G	G	A/G	G	G	G	G	G	G	N		G	G	G	G	G	G	G	N	G	G	G	G	G	G	G	G	G	G	G	N	N	N	G	G	G	G	G	N	A/G
S5A_702984359	G/C	chr5A	702984359	C		C	C	C	C	N	C	C	C	C	C	C	N	C	N		C	C	C	N	C	C	C	N	C	C	C	C	C	C	C	C	C	C	C	C	N	N	C	C	C	C	C	N	N
S5A_703381842	C/T	chr5A	703381842	N		T	T	T	T	T	T	T	T	T	T	N	T	T	T		T	T	T	T	N	N	N	T	T	T	T	T	T	T	T	N	T	T	T	N	T	T	T	T	T	T	N	N	T
S5A_703381999	G/C	chr5A	703381999	C		C	C	C	C	C	C	C	C	C	C	C	C	C	C		C	C	C	C	C	C	C	N	C	C	C	C	C	C	C	C	C	N	C	C	C	C	C	C	C	C	C	C	C
S5A_703382149	T/G	chr5A	703382149	G		G	G	G	G	G	G	G	G	G	G	G	G	G	N		G	G	G	G	G	G	G	G	G	G	G	G	G	G	G	G	G	G	G	G	G	G	G	G	G	G	G	G	G
S5A_703398525	G/A	chr5A	703398525	G		A	A	A	A	N	A	N	A	A	A	A	A	A	N		A	A	A	A	A	A	A	N	A	A	N	A	A	A	A	A	A	A	A	A	A	A	A	A	A	A	A	A	A
S5A_703398769	A/C	chr5A	703398769	N		C	A/C	C	C	A/C	C	C	C	C	C	C	C	N	C		C	C	C	C	C	C	C	C	C	C	C	C	C	C	A/C	C	C	C	C	N	C	C	C	C	C	C	C	C	C
S5A_703399092	G/T	chr5A	703399092	T		T	T	T	T	T	T	T	T	T	T	T	T	T	T		T	T	T	T	T	T	T	N	T	T	T	T	T	T	T	T	T	T	T	T	T	T	T	T	T	T	T	N	T
S5A_703399217	T/C	chr5A	703399217	C		C	C	C	C	N	C	C	C	C	C	C	C	C	N		C	C	C	C	C	C	C	C	C	C	C	C	C	C	C	N	C	C	C	C	C	C	C	C	C	C	C	C	C
S5A_703399327	A/T	chr5A	703399327	T		T	T	T	T	T	T	T	T	T	A/T	T	T	N	T		T	T	T	T	T	T	T	N	T	T	T	T	T	T	T	N	T	T	T	T	T	T	T	T	T	T	T	T	T
S5A_703399540	T/C	chr5A	703399540	C		C	C	C	C	C	C	N	C	C	N	C	C	C	N		C	C	C	C	C	C	N	C	C	N	C	C	N	N	N	N	N	C	N	N	C	C	N	C	C	C	C	C	C
S5A_703399885	T/G	chr5A	703399885	G		G	G	G	G	G	G	G	G	G	G	N	N	G	G		G	G	G	G	G	G	G	N	N	T	N	G	G	G	N	G	N	G	G	N	G	N	N	N	N	G	G	N	G
S5A_703400594	C/T	chr5A	703400594	T		T	T	T	T	T	T	T	T	T	N	T	T	T	T		T	T	T	T	T	T	T	T	T	T	T	T	T	T	T	N	T	T	T	T	N	T	N	T	T	T	T	T	T
S5A_703403627	G/T	chr5A	703403627	T		T	T	N	T	G/T	T	T	T	T	T	N	T	T	T		T	T	T	T	T	T	T	N	T	G/T	T	T	T	T	T	N	T	T	T	T	N	N	N	T	T	T	T	N	T
S5A_703403750	G/T	chr5A	703403750	T		T	T	T	T	T	T	T	T	T	T	T	T	T	T		T	T	T	G/T	T	T	T	N	T	T	T	T	T	T	T	T	T	T	T	T	N	N	T	T	T	T	T	N	T
S5A_703403763	C/T	chr5A	703403763	T		T	T	T	T	T	T	T	T	T	T	T	T	T	T		T	T	T	C/T	T	T	T	N	T	T	T	T	T	T	T	T	T	T	T	T	N	T	T	T	T	T	T	N	T
S5A_703667102	A/G	chr5A	703667102	G		G	G	G	G	N	G	G	G	N	G	G	G	N	N		G	G	G	G	G	N	G	N	N	N	G	G	G	G	G	N	G	G	G	N	N	N	N	A/G	G	G	N	N	N
S5A_703667467	G/A	chr5A	703667467	A		A	A	A	A	A	A	N	A	A	A	A	A	N	A		A	A	A	A	A	A	A	N	A	N	A	A	A	A	A	N	A	A	A	A	N	A	A	A	A	A	N	N	A
S5A_703667478	G/A	chr5A	703667478	A		A	A	A	A	A	A	N	A	A	A	A	A	N	A		A	A	A	N	A	A	A	N	A	N	N	A	A	A	A	A	A	A	A	A	N	A	A	A	A	A	N	N	A
S5A_703667610	C/T	chr5A	703667610	T		T	T	N	T	C/T	T	C/T	T	T	T	T	T	N	N		T	T	T	T	T	T	T	T	T	T	N	N	T	T	T	T	T	T	T	N	N	T	T	T	T	T	C/T	N	T
S5A_703667662	A/G	chr5A	703667662	G		G	G	N	G	G	G	A/G	G	G	G	G	G	N	N		G	G	G	G	G	G	G	G	G	G	N	G	G	G	G	G	G	G	G	N	N	G	N	G	G	G	G	N	A/G
S5A_703667761	T/C	chr5A	703667761	C		C	C	C	C	C	C	C	C	C	C	C	C	N	N		C	C	C	C	C	C	C	N	C	N	C	C	C	C	C	C	C	C	C	N	C	C	C	C	C	C	C	N	C
S5A_703668058	C/A	chr5A	703668058	A		A	A	A	A	A	A	A	A	A	A	A	A	A	A		A	A	A	A	A	A	A	A	A	A	A	A	A	A	A	N	A	A	A	A	A	A	A	A	A	A	A	N	A
S5A_704343556	G/T	chr5A	704343556	T		T	T	T	T	T	T	T	T	T	T	N	T	T	T		T	T	T	T	N	T	T	N	T	T	T	T	T	T	T	N	T	T	T	N	N	N	T	T	N	T	T	N	T
S5A_704344636	C/G	chr5A	704344636	G		G	G	G	G	C/G	G	G	G	G	C/G	G	C/G	G	G		G	G	G	G	G	G	G	G	G	G	G	G	G	G	G	N	G	G	G	N	G	N	C/G	G	G	G	G	G	G
S5A_704344818	C/T	chr5A	704344818	T		T	T	T	T	C/T	C/T	T	T	T	C/T	T	T	T	T		T	T	T	T	T	T	T	T	T	T	T	T	T	T	T	N	T	T	T	T	T	T	T	T	T	T	T	T	T
S5A_704345090	T/C	chr5A	704345090	C		C	C	C	C	N	C	C	C	C	C	N	C	N	N		C	N	N	C	N	C	C	N	C	C	C	C	C	C	C	N	C	C	C	N	C	C	C	C	C	N	C	C	C
S5A_704345094	C/G	chr5A	704345094	G		G	G	G	G	C/G	G	G	G	G	G	N	G	N	N		G	G	G	G	N	G	G	N	G	G	G	G	G	G	G	C/G	G	G	G	N	G	G	G	G	G	N	G	G	G
S5A_704345129	G/A	chr5A	704345129	A		A	A	A	A	A	A	A	A	A	A	N	A	A	N		A	A	A	A	N	A	A	N	A	A	A	A	A	A	N	A	A	A	A	N	A	A	A	A	A	A	A	A	A
S5A_704345298	G/T	chr5A	704345298	T		T	T	N	T	T	T	T	T	T	T	N	T	T	T		T	T	T	T	T	T	T	N	T	T	N	T	T	T	G/T	N	T	T	T	N	N	T	G/T	T	T	T	T	T	T
S5A_704345310	A/G	chr5A	704345310	G		G	G	N	G	G	G	G	G	G	G	N	G	G	N		G	G	G	G	G	G	G	N	G	G	N	G	N	G	A/G	N	G	G	G	N	N	G	A/G	G	G	G	N	G	G
S5A_704345334	A/G	chr5A	704345334	G		G	G	N	G	N	G	G	G	G	G	N	G	G	N		G	G	G	N	N	G	G	N	G	G	N	G	N	G	A/G	N	N	N	G	N	N	N	A/G	G	G	N	N	G	G
S5A_704345520	C/T	chr5A	704345520	T		T	T	T	T	T	C/T	T	T	T	T	T	T	N	N		T	T	T	T	T	T	T	N	N	T	T	T	T	T	T	N	N	T	T	N	T	N	N	T	T	T	T	N	T
S5A_704345563	C/A	chr5A	704345563	A		A	A	N	A	N	N	A	A	A	A	A	A	N	N		A	A	A	A	A	A	A	N	A	A	A	A	A	A	A	N	A	A	A	N	A	N	N	A	A	A	A	N	A
S5A_704345791	T/A	chr5A	704345791	A		A	A	A	A	A	A	A	A	N	A	A	A	A	N		A	A	A	A	N	A	A	N	A	A	A	A	A	A	A	N	A	A	A	N	A	N	A	A	A	N	A	N	A
S5A_704345812	A/C	chr5A	704345812	C		C	C	C	N	N	C	C	N	C	C	C	C	C	N		C	C	C	C	N	C	N	N	C	C	C	N	C	N	C	N	C	C	N	N	N	N	C	C	C	N	C	N	C
S5A_704345832	G/A	chr5A	704345832	A		A	A	A	N	N	A	A	N	A	A	A	A	A	N		A	A	A	A	A	A	N	N	A	A	A	A	A	N	N	N	A	A	N	N	N	N	N	A	A	A	A	N	A
S5A_704345868	G/A	chr5A	704345868	A		A	N	A	A	N	A	A	N	A	A	A	A	A	N		A	A	A	A	A	N	N	N	A	A	A	A	A	N	A	N	A	A	A	N	N	N	A	A	A	A	A	N	A
S5A_704516730	A/G	chr5A	704516730	G		G	G	N	G	G	G	G	N	N	N	G	A/G	N	N		G	G	G	N	N	G	G	N	G	G	G	G	G	G	G	N	G	G	G	G	N	G	G	G	G	G	G	G	G
S5A_704516932	T/C	chr5A	704516932	C		C	N	C	C	N	C	C	C	C	C	C	C	N	C		C	C	C	C	C	C	C	C	C	C	C	C	C	C	C	C	C	C	C	C	C	C	C	C	C	C	C	C	C
S5A_704517155	T/A	chr5A	704517155	A		A	A	N	A	N	A	A	A	A	A	A	A	N	N		A	A	A	A	A	A	A	A	A	N	A	A	A	A	A	N	A	A	A	N	N	A	A	A	A	A	A	A	A
S5A_704517182	T/C	chr5A	704517182	C		C	C	C	C	N	C	C	C	C	C	C	C	C	N		C	C	C	N	C	C	C	C	C	N	C	C	C	C	C	N	C	C	C	N	C	C	N	C	C	C	C	N	C
S5A_704517235	A/G	chr5A	704517235	G		G	G	G	G	A/G	G	N	G	G	G	G	A/G	G	N		G	G	G	G	G	G	G	G	G	G	G	G	G	A/G	G	G	G	G	G	N	G	N	N	G	G	G	G	N	G
S5A_704517253	T/C	chr5A	704517253	C		C	C	C	C	N	C	C	C	C	C	C	N	C	N		C	C	C	C	C	C	C	C	C	N	C	C	C	N	C	C	C	C	C	N	C	N	N	C	C	C	C	N	C
S5A_704517396	T/C	chr5A	704517396	C		C	C	N	C	N	C	C	C	C	C	C	C	N	C		C	C	C	N	C	C	C	N	C	C	N	N	C	N	C	C	C	C	C	N	N	N	N	N	C	C	C	N	C
S5A_704517426	A/T	chr5A	704517426	T		T	T	T	T	A/T	T	T	T	T	N	T	T	T	T		T	T	T	T	T	T	T	N	T	T	T	A/T	T	A/T	T	T	T	T	N	N	N	N	N	A/T	T	T	T	N	T
S5A_704517713	G/T	chr5A	704517713	T		T	T	N	T	G/T	T	T	T	T	T	T	T	T	N		T	T	T	T	T	T	T	N	T	T	T	T	N	T	T	N	T	T	N	N	T	N	N	T	T	T	T	N	T
S5A_704833459	G/A	chr5A	704833459	A		A	A	A	A	N	A	A	A	A	A	A	A	A	A		A	A	A	A	N	A	A	N	A	A	A	A	A	A	A	N	A	A	A	N	A	N	A	A	A	A	A	A	A
S5A_704833497	T/A	chr5A	704833497	A		A	A	A	A	A	A	A	A	A	A	A	A	N	A		A	A	A	A	N	A	A	N	A	A	A	A	N	N	A	N	A	A	A	N	N	N	N	A	A	N	A	N	A
S5A_704833509	A/G	chr5A	704833509	G		G	G	G	G	G	G	G	G	N	G	G	G	N	G		G	N	N	G	N	G	G	N	G	G	G	G	N	G	G	N	G	G	G	N	N	N	G	G	G	G	G	N	G
S5A_704833518	G/C	chr5A	704833518	C		C	C	C	C	C	C	C	C	C	N	N	C	N	C		C	C	C	C	N	C	C	N	C	C	C	C	N	C	C	N	C	C	C	N	N	N	C	C	N	C	C	N	C
S5A_704833557	C/T	chr5A	704833557	T		T	T	T	T	C/T	T	T	T	T	T	N	T	N	N		T	T	T	T	C/T	T	T	N	N	T	T	T	N	T	T	N	T	T	T	N	N	T	T	T	T	T	T	T	T
S5A_704833578	A/G	chr5A	704833578	G		G	G	G	G	A/G	N	G	G	G	G	G	G	G	N		G	G	G	G	A/G	G	G	N	N	G	G	G	G	G	G	N	G	G	G	N	N	G	G	G	G	G	N	G	G
S5A_704833717	C/T	chr5A	704833717	T		T	T	T	T	T	T	T	T	N	C/T	T	T	T	N		T	T	T	T	C/T	T	T	N	C	T	T	T	T	T	T	N	T	T	C	T	T	N	T	C/T	N	N	T	T	T
S5A_704833733	C/T	chr5A	704833733	T		T	T	T	T	T	T	C/T	T	N	C/T	T	N	T	N		T	N	N	T	C	T	T	N	C	T	T	T	T	T	T	N	N	T	C	N	N	N	T	C/T	N	N	T	N	T
S5A_704834479	T/C	chr5A	704834479	C		C	C	C	C	C	C	C	C	C	C	C	C	C	C		C	C	C	C	C	C	C	C	C	C	C	C	C	C	C	N	C	C	C	C	C	C	C	C	C	N	C	C	C
S5A_704834537	G/A	chr5A	704834537	A		A	A	A	A	N	N	A	A	A	A	A	A	A	A		A	A	A	N	A	A	A	A	A	A	A	A	A	A	A	N	A	A	A	A	A	N	N	A	A	N	A	A	A
S5A_704834626	G/A	chr5A	704834626	A		A	N	A	A	N	N	A	A	A	N	A	A	A	A		R	A	A	N	G	A	A	A	N	A	A	A	A	N	A	N	N	A	A	A	A	N	A	A	A	A	N	A	N
S5A_704949103	G/C	chr5A	704949103	C		C	C	C	C	N	C	N	C	C	N	N	C	C	N		C	C	C	C	C	C	C	C	C	C	C	C	C	C	N	C	C	N	C	N	C	N	C	C	N	C	C	N	C
S5A_704949166	C/G	chr5A	704949166	G		G	G	G	G	N	G	G	G	G	C/G	G	C/G	G	N		G	G	G	G	G	G	G	G	G	G	G	G	G	G	G	N	G	C/G	G	N	G	N	G	G	G	G	G	N	C/G
S5A_704949414	T/C	chr5A	704949414	C		C	C	C	C	N	C	C	C	N	C	N	C	C	N		C	C	C	N	C	C	C	N	C	C	C	C	N	N	C	C	C	C	C	C	C	C	C	C	C	C	C	N	N
S5A_704949702	A/T	chr5A	704949702	T		T	T	T	T	T	T	T	T	T	T	T	A/T	T	N		T	T	T	T	T	T	T	T	T	T	T	T	T	A/T	T	T	T	T	T	T	T	T	T	T	T	T	T	N	T
S5A_704950343	T/C	chr5A	704950343	C		C	C	N	C	N	N	C	C	N	N	N	C	C	C		C	C	C	C	C	C	C	N	C	C	C	C	C	C	N	N	C	C	C	N	N	N	C	C	C	C	C	N	C
S5A_704950389	T/A	chr5A	704950389	A		A	A	A	A	A	A	A	A	N	A	A	A	A	N		A	A	A	A	A	A	A	N	A	A	A	A	A	A	A	A	A	A	A	N	A	N	A	A	A	A	A	N	N
S5A_704950458	T/C	chr5A	704950458	C		C	C	C	C	N	C	C	C	C	C	C	C	C	N		C	C	C	C	C	C	C	C	C	C	C	N	C	C	C	C	N	C	C	N	C	N	C	C	C	C	C	N	C
S5A_704950612	T/C	chr5A	704950612	C		C	C	N	C	N	C	C	N	C	C	C	C	C	N		C	C	C	C	N	C	N	N	C	C	N	T	N	N	C	N	C	C	C	N	N	N	C	C	C	C	C	N	C
S5A_705349325	A/G	chr5A	705349325	G		G	G	G	G	N	N	G	G	N	G	N	G	G	G		G	G	G	G	G	G	N	N	G	N	G	G	N	G	G	N	G	G	G	N	G	N	G	G	G	G	G	G	G
S5A_705349351	T/C	chr5A	705349351	C		C	C	C	C	N	N	C	C	N	C	N	C	C	C		C	C	C	C	N	C	N	N	C	N	C	C	N	C	C	N	C	C	C	N	C	N	C	C	C	C	C	C	C
S5A_705349355	C/T	chr5A	705349355	T		T	T	T	T	N	N	T	T	N	T	N	T	T	T		T	T	T	T	N	T	N	N	T	N	T	T	N	T	T	N	T	T	T	N	T	N	T	T	T	T	T	T	T
S5A_705362562	C/T	chr5A	705362562	T		T	N	T	T	T	T	N	T	N	T	T	N	T	N		T	T	T	T	N	N	T	N	T	T	N	N	T	T	T	N	T	T	N	N	T	N	T	T	T	N	T	N	N
S5A_705362665	A/T	chr5A	705362665	T		T	T	T	N	T	T	T	T	T	T	N	N	T	N		T	T	T	T	T	N	T	T	T	T	T	T	T	T	T	N	A/T	T	T	N	N	N	T	T	T	T	N	N	T
S5A_705362778	T/C	chr5A	705362778	C		C	N	C	C	C	C	C	C	C	C	C	C	C	C		C	C	C	C	C	N	C	C	N	C	C	C	C	C	C	N	C	C	C	C	N	N	C	N	C	C	C	N	C
S5A_705362781	A/G	chr5A	705362781	G		G	N	G	G	G	G	G	G	G	G	G	G	G	G		G	G	G	G	G	N	G	G	G	G	G	G	G	G	G	N	G	G	G	G	A/G	N	G	N	G	G	G	N	G
S5A_705362827	G/A	chr5A	705362827	A		A	A	A	A	A	A	A	A	N	A	N	N	N	N		A	A	A	A	A	A	A	A	A	A	A	A	A	A	A	N	A	A	A	A	A	N	A	A	A	A	A	N	A
S5A_705362836	G/A	chr5A	705362836	A		A	A	A	A	A	A	A	A	N	A	N	N	A	N		A	A	A	A	A	A	A	A	A	A	A	A	A	A	A	N	A	A	A	A	A	N	A	A	A	A	A	N	A
S5A_705371961	C/A	chr5A	705371961	A		A	A	A	A	N	A	A	A	A	A	A	A	A	A		A	A	A	A	A	A	A	A	A	A	A	A	A	A	A	N	A	A	A	A	A	A	A	A	N	A	A	A	A
S5A_705371971	G/A	chr5A	705371971	A		A	A	A	A	N	A	A	A	A	A	A	A	A	A		A	A	A	A	A	A	A	A	A	A	A	A	A	A	A	N	A	N	A	A	N	A	A	A	N	A	A	A	A
S5A_705371999	G/C	chr5A	705371999	C		C	C	C	C	N	C	C	C	C	C	C	C	C	N		C	C	C	C	C	C	C	C	C	C	C	C	C	C	C	N	C	N	C	N	N	C	C	C	C	C	C	C	C
S5A_705372033	A/T	chr5A	705372033	T		T	T	T	T	A/T	T	T	T	T	T	T	T	T	T		T	T	T	T	T	T	T	N	T	A/T	T	T	T	T	T	N	T	T	T	N	N	N	T	T	T	T	T	T	T
S5A_705372051	T/C	chr5A	705372051	C		C	C	C	C	N	C	C	C	C	C	C	C	C	C		C	C	C	C	C	C	C	N	C	N	C	C	C	N	C	C	C	C	C	N	C	T	C	C	C	C	C	C	C
S5A_705372158	C/T	chr5A	705372158	T		T	T	T	T	C/T	T	T	T	T	T	T	T	T	T		T	T	T	T	T	T	C/T	N	T	T	T	T	T	T	T	T	T	T	T	T	T	C/T	T	T	T	T	T	T	T
S5A_705372219	T/G	chr5A	705372219	G		G	G	G	G	N	G	G	G	G	G	G	G	G	G		G	G	G	G	G	G	G	G	G	G	G	G	G	G	G	N	G	G	G	G	G	G	G	G	G	G	G	N	G
S5A_705372276	A/G	chr5A	705372276	G		G	G	G	G	A/G	G	G	G	G	G	G	G	G	G		G	G	G	G	G	G	G	G	G	A/G	G	G	G	G	G	G	G	G	G	N	G	G	G	G	G	G	G	N	G
S5A_705442861	G/A	chr5A	705442861	A		A	A	N	A	A	A	A	A	A	A	A	A	N	A		A	A	A	A	A	A	A	N	A	A	N	A	A	A	A	N	A	A	A	N	A	A	A	A	A	A	A	N	A
S5A_705443144	C/T	chr5A	705443144	T		T	T	N	T	T	C/T	T	T	T	T	C/T	T	N	N		T	T	T	T	T	T	T	N	T	T	T	T	T	T	T	T	T	C/T	T	T	T	T	T	T	T	T	T	N	T
S5A_705445098	A/G	chr5A	705445098	G		G	G	G	G	A/G	G	G	G	G	G	G	A/G	G	G		G	G	G	G	G	G	G	N	G	G	G	G	G	G	G	G	G	G	G	N	G	G	N	G	G	G	G	G	G
S5A_705446401	C/G	chr5A	705446401	G		G	G	G	G	G	G	G	G	G	G	G	G	G	G		G	G	G	G	G	G	G	G	G	G	G	G	G	G	G	G	G	G	G	N	G	G	G	G	G	G	G	G	G
S5A_705446480	A/G	chr5A	705446480	G		G	G	G	G	G	A/G	G	G	G	G	G	G	G	G		G	G	G	G	G	G	G	N	G	G	G	G	G	G	G	G	A/G	G	G	N	G	G	G	G	G	G	G	G	G
S5A_705446945	C/T	chr5A	705446945	T		T	T	T	T	T	T	T	T	T	C/T	N	T	T	N		T	T	T	C/T	T	T	T	T	T	T	T	T	T	T	C/T	N	T	T	T	T	T	N	T	T	T	T	T	N	T
S5A_706220232	G/A	chr5A	706220232	A		A	A	A	A	N	N	A	A	A	A	A	A	A	N		A	A	A	A	A	A	A	N	A	A	A	A	A	A	A	N	A	A	A	N	A	A	N	A	A	A	A	A	A
S5A_706236028	C/G	chr5A	706236028	G		G	G	G	G	C/G	G	G	G	G	G	G	N	N	N		G	G	G	G	G	G	G	N	N	G	N	G	N	G	N	N	G	G	G	N	N	N	N	G	G	G	N	N	N
S5A_706236054	G/C	chr5A	706236054	C		C	N	C	C	N	C	C	C	C	C	C	N	N	N		C	C	C	C	C	C	C	N	C	C	N	C	N	C	C	N	C	C	C	N	N	N	N	C	C	C	C	C	N
S5A_706236536	A/C	chr5A	706236536	A		C	C	C	C	A/C	C	C	C	C	C	C	C	C	C		C	C	C	C	N	A/C	C	N	N	C	C	C	C	A/C	C	N	C	C	C	N	C	C	C	C	C	C	C	C	C
S5A_706236682	A/G	chr5A	706236682	G		G	G	G	G	G	A/G	G	G	G	G	G	G	G	G		G	G	G	A/G	G	N	G	G	G	G	G	G	G	G	G	N	G	G	G	N	G	N	G	G	G	G	G	N	G
S5A_706429526	C/G	chr5A	706429526	G		G	C/G	G	G	C/G	G	G	G	G	G	G	G	G	N		G	G	G	G	G	G	G	G	G	G	G	G	G	G	G	C/G	G	G	C/G	N	G	G	G	C/G	C/G	G	G	G	G
S5A_706443048	C/T	chr5A	706443048	N		T	T	N	T	T	T	T	T	T	T	T	T	T	T		T	T	T	T	T	N	T	N	T	T	T	T	T	T	T	T	T	T	N	N	T	N	N	T	N	T	N	N	T
S5A_707805604	A/T	chr5A	707805604	N		T	T	N	T	T	T	T	T	T	T	T	T	T	N		T	T	T	T	T	T	T	N	T	T	T	T	A	T	T	N	T	T	T	T	T	T	T	A/T	T	T	T	N	T
S5A_707806271	G/A	chr5A	707806271	A		A	A	N	A	A	A	A	A	A	A	A	A	N	N		A	A	A	A	A	A	A	N	N	A	A	A	G	A	A	N	A	A	A	A	A	N	N	A	A	A	N	N	N
S5A_707808837	G/C	chr5A	707808837	N		C	C	C	C	N	C	C	C	C	C	C	C	N	C		C	C	C	C	C	C	C	C	C	C	C	C	N	N	C	C	C	C	C	C	C	C	N	C	C	C	C	C	C
S5A_707808841	G/C	chr5A	707808841	N		C	C	C	C	N	C	C	C	C	C	C	C	N	C		C	C	C	C	C	C	C	C	C	C	C	C	G	N	C	C	C	C	C	C	C	C	N	C	C	C	C	C	C
S5A_707809418	A/G	chr5A	707809418	N		G	G	N	G	A/G	G	G	G	G	G	G	G	N	N		G	G	G	G	G	G	G	N	G	G	G	G	A	G	G	N	G	G	G	N	G	G	G	G	G	G	G	N	G
S5A_707825634	C/T	chr5A	707825634	T		Y	T	T	T	C/T	T	C/T	T	T	T	T	T	T	T		T	T	T	C/T	T	T	T	T	T	T	T	T	C	T	T	N	T	T	T	T	T	T	C/T	T	T	T	T	T	T
S5A_707826455	A/G	chr5A	707826455	G		G	G	N	N	A	G	G	G	G	N	N	G	G	N		G	G	G	G	N	G	G	N	G	G	G	G	A	G	G	N	G	G	N	N	N	N	G	G	G	N	G	N	G
S5A_708013985	G/C	chr5A	708013985	C		C	C	C	C	C	C	C	C	C	C	C	C	C	C		C	C	C	N	C	C	C	C	C	C	C	C	C	C	C	N	C	C	C	C	C	C	C	C	N	C	C	C	C
S5A_708015932	C/G	chr5A	708015932	G		G	C/G	C/G	G	C/G	C/G	G	G	G	G	G	C/G	G	N		G	G	G	G	G	G	G	G	G	G	G	C/G	G	G	G	G	G	G	G	N	G	G	G	G	G	G	C/G	G	G
S5A_708017092	T/G	chr5A	708017092	G		K	N	G	G	N	G	G	G	G	N	N	G	G	N		G	G	G	G	G	G	G	N	G	N	G	N	G	N	G	G	N	N	N	G	G	N	G	G	G	G	N	G	N
S5A_708410008	A/C	chr5A	708410008	C		C	C	C	C	N	C	A/C	C	C	C	N	A/C	N	N		C	C	C	C	N	C	C	N	C	C	N	C	C	C	C	N	C	C	C	N	N	N	C	C	C	N	C	N	A/C
S5A_708411475	G/C	chr5A	708411475	C		C	C	C	C	C	C	C	C	N	C	C	C	N	N		C	C	C	C	C	C	C	C	C	C	C	C	C	C	C	N	C	C	C	N	C	C	C	C	C	C	N	C	C
S5A_708412103	G/C	chr5A	708412103	C		C	C	C	C	N	N	C	C	C	C	C	C	C	C		C	C	C	C	C	C	C	C	C	C	C	C	C	C	C	N	C	C	C	C	C	N	C	C	C	C	C	C	C
S5A_708412320	C/T	chr5A	708412320	T		T	T	T	T	C/T	T	T	T	T	T	T	T	T	N		T	T	T	T	T	T	T	T	T	C/T	T	T	T	T	T	T	T	T	T	T	T	N	T	T	T	T	T	N	T
S5A_708413690	C/A	chr5A	708413690	A		A	A	N	A	A	A	A	A	A	A	A	A	A	A		A	A	A	N	N	A	A	N	A	A	A	A	A	A	A	N	A	A	A	N	A	N	A	A	A	N	A	N	A
S5A_708413752	A/T	chr5A	708413752	T		T	T	T	T	A/T	T	T	T	T	T	T	T	T	T		T	T	T	A/T	T	T	T	N	T	T	T	T	T	T	T	N	T	T	T	T	T	T	T	T	T	A/T	T	N	T
S5A_708413794	C/T	chr5A	708413794	T		T	T	T	T	C/T	T	T	T	T	T	T	T	T	T		T	T	T	C/T	T	T	T	N	T	T	T	T	T	C/T	T	T	T	T	T	T	T	T	T	T	T	C/T	T	N	T
S5A_708413868	A/G	chr5A	708413868	G		G	G	N	A/G	A/G	G	G	G	G	G	G	G	G	G		G	G	G	A/G	G	G	G	N	G	G	G	G	G	A/G	G	G	G	G	G	N	G	G	G	G	G	G	G	N	G
S5A_708413885	C/T	chr5A	708413885	T		T	T	N	C/T	C/T	T	T	T	T	T	N	T	T	T		T	N	N	C/T	T	T	T	N	T	T	T	T	T	C/T	T	T	T	T	T	N	T	T	T	C/T	T	T	T	N	T
S5A_708413900	C/T	chr5A	708413900	T		T	T	N	T	C/T	T	T	T	T	T	T	T	T	T		T	T	T	C/T	T	T	T	N	T	T	T	T	T	C/T	T	N	T	T	T	N	T	T	T	C/T	T	T	T	N	T
S5A_708413964	G/A	chr5A	708413964	A		A	A	N	A	N	A	A	A	A	A	A	A	A	A		A	A	A	A	A	A	A	A	A	A	A	A	A	A	A	A	A	A	A	N	A	N	A	A	A	A	A	N	A
S5A_708414005	A/T	chr5A	708414005	T		T	T	T	T	T	T	N	T	T	T	T	T	T	N		T	T	T	T	T	T	T	T	T	T	T	T	T	A/T	T	T	T	T	T	N	T	N	T	T	T	T	T	N	T
S5A_708414164	A/T	chr5A	708414164	T		T	T	N	N	A	A/T	N	T	T	T	N	T	N	N		T	N	N	T	N	T	T	N	N	T	T	N	T	A/T	T	N	T	N	T	N	N	N	T	T	T	T	T	N	T
S5A_708414167	G/C	chr5A	708414167	C		C	C	N	N	G	N	N	C	C	C	N	C	N	N		C	C	C	C	N	C	C	N	N	C	C	N	C	N	C	N	C	N	C	N	N	N	C	C	C	C	C	N	C
S5A_708415838	T/C	chr5A	708415838	C		C	C	N	C	N	N	C	C	N	C	N	C	C	C		C	C	C	C	N	C	N	N	N	C	N	C	C	C	C	N	N	C	C	N	N	N	C	N	C	C	C	N	N
S5A_708416211	C/T	chr5A	708416211	T		T	T	N	N	T	T	T	T	T	T	N	N	N	N		T	T	T	C	T	T	T	N	T	T	T	T	T	T	T	N	T	T	N	N	T	N	N	T	T	T	T	T	N
S5A_708419299	A/G	chr5A	708419299	G		G	G	G	G	G	G	G	G	G	G	N	G	G	N		G	G	G	G	G	G	G	G	G	G	G	G	A/G	G	G	N	G	G	G	N	N	G	G	G	G	G	G	N	G
S5A_708435115	C/T	chr5A	708435115	T		T	T	N	T	T	T	N	T	T	T	T	T	N	N		T	T	T	T	T	C/T	T	T	T	T	T	T	T	T	T	N	T	T	T	N	N	N	T	T	T	T	T	N	T
S5A_708435233	G/A	chr5A	708435233	A		A	A	N	A	A	N	A	A	A	A	A	A	A	N		A	A	A	N	A	A	A	N	N	A	A	A	A	A	A	N	A	A	A	A	A	A	A	A	A	A	A	N	A
S5A_708435457	G/A	chr5A	708435457	A		A	A	N	A	A	A	A	A	N	A	A	A	A	N		A	A	A	N	N	A	A	A	N	A	A	A	A	A	A	N	A	A	N	N	A	N	N	N	N	A	A	N	A
S5A_708435478	A/G	chr5A	708435478	G		G	N	N	G	G	G	G	G	N	G	G	G	G	N		G	G	G	N	N	G	G	G	N	G	G	G	G	G	G	G	G	G	N	N	G	N	N	G	G	G	N	N	G
S5A_708437779	G/T	chr5A	708437779	T		T	T	T	T	T	T	T	T	T	T	N	T	N	N		T	T	T	T	T	T	T	N	T	T	T	T	T	G/T	T	N	T	N	T	N	T	N	T	T	T	T	T	N	N
S5A_708437949	A/G	chr5A	708437949	G		G	G	N	G	A/G	G	G	G	G	G	G	G	N	N		G	G	G	G	G	G	G	N	G	G	G	G	G	G	G	N	G	G	G	G	A	G	G	A/G	G	G	G	G	G
S5A_708438114	A/G	chr5A	708438114	G		G	A/G	G	G	A/G	G	G	G	G	N	G	G	N	N		G	G	G	N	G	G	G	N	G	G	G	G	G	G	G	N	G	G	G	N	N	N	N	G	G	G	G	G	G
S5A_708438375	C/T	chr5A	708438375	T		T	T	T	T	C/T	T	T	T	T	T	T	T	T	T		T	T	T	T	T	T	T	N	T	T	T	T	T	T	T	N	T	T	T	T	N	T	T	T	T	T	T	T	T
S5A_708438428	A/G	chr5A	708438428	G		G	A/G	G	G	A/G	G	G	G	G	G	G	G	G	G		G	G	G	G	G	G	G	G	N	G	G	G	G	G	G	G	G	G	G	G	G	G	G	G	G	G	G	N	G
S5A_708438559	G/A	chr5A	708438559	A		A	A	A	A	N	A	A	A	A	A	A	A	A	A		A	A	A	A	A	A	A	A	A	A	A	A	A	A	A	N	A	A	A	A	A	A	A	A	A	A	A	A	A
S5A_708438561	T/A	chr5A	708438561	A		A	A	A	A	N	A	A	A	A	A	A	A	A	A		A	A	A	A	A	A	A	A	A	A	A	A	A	A	A	N	A	A	A	A	A	A	A	A	A	A	A	A	A
S5A_708438742	C/T	chr5A	708438742	T		T	T	T	T	C/T	T	T	T	T	T	T	C/T	T	T		T	T	T	T	T	T	T	N	T	C/T	T	T	T	T	T	C/T	T	T	T	T	T	T	T	T	T	T	T	T	T
S5A_708438870	G/A	chr5A	708438870	A		A	A	A	A	N	N	A	A	A	A	A	N	A	N		A	A	A	N	A	A	A	A	N	A	A	A	A	A	A	N	A	A	A	N	N	N	A	A	A	A	A	A	A
S5A_708438915	T/A	chr5A	708438915	A		A	A	A	A	N	N	A	A	A	A	N	N	A	N		A	A	A	N	N	N	A	A	N	A	A	N	A	N	A	N	A	A	N	N	N	N	N	A	N	A	A	N	A
S5A_708438972	A/G	chr5A	708438972	G		G	G	G	G	G	A/G	G	N	G	A/G	N	N	G	N		G	G	G	A/G	N	N	G	N	G	G	G	G	G	G	G	G	G	G	N	N	N	N	A/G	G	N	G	N	N	G
S5A_708438973	T/C	chr5A	708438973	C		C	C	C	C	C	N	C	N	C	N	N	N	C	N		C	C	C	N	N	N	C	N	C	C	C	C	C	C	C	C	C	C	N	N	N	N	N	C	N	C	N	N	C
S5A_708439001	A/G	chr5A	708439001	G		G	G	G	G	G	G	G	G	G	A/G	N	N	A/G	N		G	G	G	A/G	N	G	G	N	G	N	G	G	G	G	G	G	G	G	N	N	N	N	G	G	N	G	G	N	G
S5A_708439071	T/C	chr5A	708439071	C		C	C	N	C	C	C	C	C	C	N	C	N	C	N		C	C	C	N	N	C	C	N	C	C	C	C	C	C	C	C	C	C	C	N	N	N	C	C	C	N	C	N	C
S5A_708439168	T/C	chr5A	708439168	C		C	C	C	C	C	C	C	C	C	N	N	C	C	N		C	C	C	N	N	C	C	C	C	C	C	C	C	C	C	N	C	C	C	C	N	N	C	C	N	C	C	N	C
S5A_708441830	G/A	chr5A	708441830	A		A	A	N	A	N	A	A	A	N	A	A	A	A	N		A	A	A	A	N	A	A	A	N	A	A	N	N	N	A	N	A	A	A	N	A	A	N	N	A	A	N	N	N
S5A_708441966	C/T	chr5A	708441966	T		T	T	N	T	N	T	T	T	N	T	N	T	T	N		T	N	N	T	N	T	T	T	T	T	C/T	T	N	C/T	T	T	T	T	N	N	N	T	T	T	T	T	T	N	T
S5A_708441971	C/T	chr5A	708441971	T		T	T	N	N	N	T	T	T	N	T	N	T	T	N		T	N	N	T	N	T	T	N	T	T	C	T	N	C/T	T	T	T	T	N	N	N	T	T	T	T	T	T	N	T
S5A_708441972	C/T	chr5A	708441972	T		T	T	N	N	N	T	T	T	N	T	N	T	T	N		T	N	N	T	N	T	T	N	T	T	C	T	N	C/T	T	T	T	T	N	N	N	T	T	T	T	T	T	N	T
S5A_708442122	C/G	chr5A	708442122	G		G	G	G	G	G	G	G	G	N	G	G	G	G	N		G	G	G	G	G	G	G	G	G	G	C/G	N	N	G	G	G	G	G	G	G	G	G	G	G	G	G	G	N	G
S5A_708442214	A/G	chr5A	708442214	G		G	G	G	N	A/G	G	G	G	G	G	G	G	G	N		G	G	G	G	A/G	G	G	G	G	G	G	G	G	G	G	G	G	G	G	G	G	N	G	G	G	G	G	N	G
S5A_708442423	T/A	chr5A	708442423	A		A	A	A	A	N	A	A	A	A	A	A	A	A	N		A	N	N	N	N	A	A	N	A	A	A	A	A	A	A	N	A	A	A	N	N	N	A	N	A	A	A	N	A
S5A_708442438	C/G	chr5A	708442438	G		G	N	G	G	C/G	G	G	G	G	G	G	N	G	N		G	G	G	C/G	N	G	G	N	G	C/G	G	G	G	G	G	N	G	G	G	N	N	N	G	N	G	G	G	N	G
S5A_708442899	A/G	chr5A	708442899	G		G	G	G	G	G	G	G	G	G	G	G	G	A/G	N		G	G	G	G	G	G	A/G	G	G	G	G	G	G	G	G	N	G	G	G	N	G	N	G	G	G	G	G	N	G
S5A_708442962	T/C	chr5A	708442962	C		C	C	C	C	N	C	C	C	C	C	C	N	N	N		C	C	C	C	C	C	C	C	C	C	C	C	C	C	C	N	C	C	N	N	C	C	C	C	C	C	C	N	C
S5A_708443103	A/G	chr5A	708443103	G		G	G	G	G	G	G	G	G	G	G	N	G	G	N		G	G	G	G	G	G	G	G	G	G	G	N	G	G	G	G	G	G	N	G	N	G	N	G	G	G	G	N	G
S5A_708443140	T/G	chr5A	708443140	G		G	G	G	G	G	G	G	G	G	G	G	G	G	G		G	G	G	G	G	G	G	G	G	G	G	G	G	G	G	G	G	G	G	G	G	G	G	G	G	G	G	G	G
S5A_708444123	T/C	chr5A	708444123	C		C	N	N	C	N	N	C	C	C	C	C	C	N	N		C	C	C	N	C	C	C	N	C	C	C	C	C	C	C	C	C	C	C	N	C	C	C	N	C	C	C	N	C
S5A_708444366	C/T	chr5A	708444366	C		T	T	N	T	C/T	T	C	C	C	C	C	C	C	C		T	T	T	T	T	T	T	T	T	T	T	T	T	T	T	N	T	T	T	T	T	T	T	C/T	T	T	T	T	T
S5A_708444431	T/A	chr5A	708444431	T		A	A	A	A	N	A	T	T	T	T	T	T	T	T		A	A	A	A	A	A	A	A	A	A	A	A	A	A	A	N	A	A	A	A	A	N	N	N	A	A	A	N	A
S5A_708444491	T/A	chr5A	708444491	T		A	A	A	A	N	A	T	T	T	T	T	T	T	N		A	A	A	A	N	A	A	A	A	A	A	A	A	A	A	N	A	A	A	N	N	N	N	A	A	A	N	N	A
S5A_708444610	G/C	chr5A	708444610	G		C	C	C	C	C	N	G	G	G	G	G	G	G	N		C	C	C	N	C	C	C	N	C	C	C	C	C	C	N	C	C	C	C	N	N	C	C	N	C	C	C	C	C
S5A_708444719	A/G	chr5A	708444719	A		G	G	G	G	G	G	A	A	A	A	A	A/G	A	A		G	G	G	G	G	G	G	G	G	G	G	G	G	A/G	G	G	G	G	G	G	G	G	A/G	G	G	G	G	N	G
S5A_708444743	A/T	chr5A	708444743	A		T	T	T	T	T	A/T	A	A	A	A	A	A/T	A	A		T	T	T	T	A/T	T	T	T	T	T	T	T	T	A/T	T	N	T	T	T	T	T	T	T	T	T	T	T	N	T
S5A_708445059	C/T	chr5A	708445059	C		T	T	T	T	T	T	C	C	C	C	C	C	C	C		T	T	T	T	T	T	T	N	T	T	T	T	T	T	T	T	T	T	T	T	T	T	T	T	T	T	T	T	T
S5A_708445183	C/T	chr5A	708445183	T		T	T	T	T	C/T	C/T	T	T	T	T	T	T	C/T	T		T	T	T	T	T	T	T	T	T	T	T	T	T	T	T	T	C/T	T	T	N	T	T	T	T	T	T	T	T	T
S5A_708445197	G/A	chr5A	708445197	A		A	A	A	A	A	N	A	A	A	A	A	A	N	A		A	A	A	A	A	A	A	A	A	A	A	A	A	A	A	A	A	A	A	N	A	A	A	A	A	A	A	A	A
S5A_708445338	T/C	chr5A	708445338	C		C	C	C	C	C	C	C	C	C	C	C	C	C	C		C	C	C	C	C	C	C	N	C	C	C	C	C	C	C	N	C	C	N	C	C	N	C	N	C	C	C	C	C
S5A_708445462	A/T	chr5A	708445462	T		T	T	T	T	T	A/T	T	T	T	T	N	T	T	T		T	T	T	N	N	T	T	N	A/T	T	T	A/T	T	T	T	T	T	T	T	T	N	N	T	T	T	T	T	N	T
S5A_708445592	T/C	chr5A	708445592	C		C	C	C	C	C	C	C	C	C	C	C	C	C	N		C	C	C	C	N	C	C	N	C	C	C	C	C	C	C	C	C	C	C	N	C	C	C	C	C	C	C	N	C
S5A_708445773	C/G	chr5A	708445773	G		G	G	G	G	C/G	G	G	G	G	N	G	G	G	N		G	G	G	C/G	G	G	G	N	C/G	G	G	G	G	G	N	N	C/G	G	G	N	G	G	G	G	G	G	G	N	G
S5A_708445850	C/G	chr5A	708445850	G		G	N	G	G	C/G	G	G	G	G	N	G	C/G	N	N		G	G	G	C/G	G	G	G	N	G	G	G	G	G	G	G	N	C/G	G	G	N	G	N	C	G	G	G	G	G	G
S5A_708445967	A/G	chr5A	708445967	G		G	G	G	G	A/G	G	G	G	G	G	G	G	G	N		G	G	G	G	G	G	G	N	G	G	G	G	G	G	G	N	G	G	G	N	A/G	G	G	G	G	G	G	N	G
S5A_708445990	G/A	chr5A	708445990	A		A	A	A	A	N	A	A	A	A	A	A	A	A	N		A	A	A	A	A	A	A	N	A	A	A	A	A	A	A	N	A	A	A	N	N	A	A	A	A	A	A	N	A
S5A_708446189	A/G	chr5A	708446189	G		G	G	G	G	G	G	G	G	N	N	N	G	N	N		G	G	G	N	G	N	N	N	G	G	G	G	N	N	G	N	G	G	G	N	A	N	G	N	G	G	N	N	G
a, Coordinates were based on CS RefSeq v1.0; b, SNP outside the introgressed segment; N, no SNP.
[truncated: 79 more columns]

## Sheet: Table S4
Table S4. SNPs (+ strand) from the 500 exomes project (including 460 hexaploid wheat genotypes) (Pont et al. 2019) defining the lengths (L1-L5, L9-14) of the different T. monococcum introgressions. DV92 is a cultivated T. monococcum subsp. monococcum. PI 610750, Billings, DAS5-004364, DAS5-002864, DAS5-002610, DAS5-004342, DAS5-002359 and DAS5-003346 are positive control lines from Table S3. The …
SNP names	Alleles	Chromosome	Positiona	T.m		L1						L3				L2
				DV92		PI 610750	WW-020	WW-078	WW-290	WW-363		DAS5-004364	WW-085	WW-417		Billings	WW-001	WW-002	WW-003	WW-007	WW-012	WW-013	WW-018	WW-021	WW-028	WW-032	WW-041	WW-043	WW-047	WW-048	WW-049	WW-050	WW-057	WW-058	WW-060	WW-061	WW-067	WW-071	WW-081	WW-082	WW-094	WW-095	WW-099	WW-106	WW-108	WW-113	WW-115	WW-118	WW-122
S5A_694759680	T/C	chr5A	694,759,680b	C	x	T	T	T	T	T		T	T	T		T	T	T	T	T	T	T	T	T	T	T	T	T	T	T	T	T	T	T	T	T	T	T	T	T	T	T	T	T	T	T	T	T	T
S5A_694966923	A/C	chr5A	694966923	C		C	C	C	C	C		C	C	C		A	A	A	A	A	A	A	A	A	A	A	A	A	A	A	A	A	A	A	A	A	A	A	A	A	A	A	A	A	A	A	A	A	A
S5A_694977264	A/G	chr5A	694977264	G		G	G	G	G	G		G	G	G		A	A	A	A	A	A	A	A	A	A	A	A	A	A	A	A	A	A	A	A	A	A	A	A	A	A	A	A	A	A	A	A	A	A
S5A_694980152	G/A	chr5A	694980152	G		A	N	N	N	N		A	N	N		G	N	N	N	N	N	N	N	N	N	N	N	N	N	N	N	N	N	N	N	N	N	N	N	N	N	N	N	N	N	N	N	N	N
S5A_694981163	C/A	chr5A	694981163	C		A	N	N	N	N		A	N	N		C	N	N	N	N	N	N	N	N	N	N	N	N	N	N	N	N	N	N	N	N	N	N	N	N	N	N	N	N	N	N	N	N	N
S5A_694981272	T/C	chr5A	694981272	C		C	C	C	C	C		C	C	C		T	T	T	T	T	T	T	T	T	T	T	T	T	T	T	T	T	T	T	T	T	T	T	T	T	T	T	T	T	T	T	T	T	T
S5A_694981993	C/A	chr5A	694981993	A		A	N	N	N	N		A	N	N		C	N	N	N	N	N	N	N	N	N	N	N	N	N	N	N	N	N	N	N	N	N	N	N	N	N	N	N	N	N	N	N	N	N
S5A_694982783	C/A	chr5A	694982783	C		A	N	N	N	N		A	N	N		C	N	N	N	N	N	N	N	N	N	N	N	N	N	N	N	N	N	N	N	N	N	N	N	N	N	N	N	N	N	N	N	N	N
S5A_694984703	G/A	chr5A	694984703	A		A	A	A	A	A		A	A	A		G	G	G	G	G	G	G	G	G	G	G	G	G	G	G	G	G	G	G	G	G	G	G	G	G	G	G	G	G	G	G	G	G	G
S5A_694984832	G/A	chr5A	694984832	A		A	A	A	A	A		A	A	A		G	G	G	G	G	G	G	G	G	G	G	G	G	G	G	G	G	G	G	G	G	G	G	G	G	G	G	G	G	G	G	G	G	G
S5A_694987428	T/A	chr5A	694987428	A		A	A	A	A	A		T/A	A	A		T	T	T	T	T	T	T	T	T	T	T	T	T	T	T	T	T	T	T	T	T	T	T	T	T	T	T	T	T	T	T	T	T	T
S5A_694988664	C/T	chr5A	694988664	C		T	N	N	N	N		T	N	N		C	N	N	N	N	N	N	N	N	N	N	N	N	N	N	N	N	N	N	N	N	N	N	N	N	N	N	N	N	N	N	N	N	N
S5A_695332524	C/T	chr5A	695332524	T		T	N	N	N	N		T	N	N		C	N	N	N	N	N	N	N	N	N	N	N	N	N	N	N	N	N	N	N	N	N	N	N	N	N	N	N	N	N	N	N	N	N
S5A_697725856	C/T	chr5A	697725856	C		T	N	N	N	N		T	N	N		C	N	N	N	N	N	N	N	N	N	N	N	N	N	N	N	N	N	N	N	N	N	N	N	N	N	N	N	N	N	N	N	N	N
S5A_697727217	C/T	chr5A	697727217	C		T	N	N	N	N		C/T	N	N		C	N	N	N	N	N	N	N	N	N	N	N	N	N	N	N	N	N	N	N	N	N	N	N	N	N	N	N	N	N	N	N	N	N
S5A_697727939	T/C	chr5A	697727939	C		C	C	C	C	C		C	C	C		T	T	T	T	T	T	T	T	T	T	T	T	T	T	T	T	T	T	T	T	T	T	T	T	T	T	T	T	T	T	T	T	T	T
S5A_697727959	T/C	chr5A	697727959	C		C	C	C	C	C		C	C	C		T	T	T	T	T	T	T	T	T	T	T	T	T	T	T	T	T	T	T	T	T	T	T	T	T	T	T	T	T	T	T	T	T	T
S5A_697727961	G/A	chr5A	697727961	G		A	N	N	N	N		A	N	N		G	N	N	N	N	N	N	N	N	N	N	N	N	N	N	N	N	N	N	N	N	N	N	N	N	N	N	N	N	N	N	N	N	N
S5A_697830280	C/T	chr5A	697830280	C		T	N	N	N	N		T	N	N		C	N	N	N	N	N	N	N	N	N	N	N	N	N	N	N	N	N	N	N	N	N	N	N	N	N	N	N	N	N	N	N	N	N
S5A_697830515	T/C	chr5A	697830515	T		C	N	N	N	N		C	N	N		T	N	N	N	N	N	N	N	N	N	N	N	N	N	N	N	N	N	N	N	N	N	N	N	N	N	N	N	N	N	N	N	N	N
S5A_697830537	C/T	chr5A	697830537	C		T	N	N	N	N		T	N	N		C	N	N	N	N	N	N	N	N	N	N	N	N	N	N	N	N	N	N	N	N	N	N	N	N	N	N	N	N	N	N	N	N	N
S5A_697830630	T/C	chr5A	697830630	C		C	N	N	N	N		C	N	N		T	N	N	N	N	N	N	N	N	N	N	N	N	N	N	N	N	N	N	N	N	N	N	N	N	N	N	N	N	N	N	N	N	N
S5A_697885484	T/C	chr5A	697885484	C		C	C	C	C	C		C	C	C		T	T	T	T	T	T	T	T	T	T	T	T	T	T	T	T	T	T	T	T	T	T	T	T	T	T	T	T	T	T	T	T	T	T
S5A_697885745	C/T	chr5A	697885745	C		T	N	N	N	N		T	N	N		C	N	N	N	N	N	N	N	N	N	N	N	N	N	N	N	N	N	N	N	N	N	N	N	N	N	N	N	N	N	N	N	N	N
S5A_697886182	C/T	chr5A	697886182	T		T	T	T	T	T		T	T	T		C	C	C	C	C	C	C	C	C	C	C	C	C	C	C	C	C	C	C	C	C	C	C	C	C	C	C	C	C	C	C	C	C	C
S5A_697887181	C/G	chr5A	697887181	N		G	N	N	N	N		G	N	N		C	N	N	N	N	N	N	N	N	N	N	N	N	N	N	N	N	N	N	N	N	N	N	N	N	N	N	N	N	N	N	N	N	N
S5A_697887227	A/G	chr5A	697887227	N		G	N	N	N	N		G	N	N		A	N	N	N	N	N	N	N	N	N	N	N	N	N	N	N	N	N	N	N	N	N	N	N	N	N	N	N	N	N	N	N	N	N
S5A_697897667	A/C	chr5A	697897667	C		C	N	N	N	N		C	N	N		A	N	N	N	N	N	N	N	N	N	N	N	N	N	N	N	N	N	N	N	N	N	N	N	N	N	N	N	N	N	N	N	N	N
S5A_697898000	A/C	chr5A	697898000	A		C	N	N	N	N		C	N	N		A	N	N	N	N	N	N	N	N	N	N	N	N	N	N	N	N	N	N	N	N	N	N	N	N	N	N	N	N	N	N	N	N	N
S5A_697898153	T/C	chr5A	697898153	T		C	C	C	C	C		C	C	C		T	T	T	T	T	T	T	T	T	T	T	T	T	T	T	T	T	T	T	T	T	T	T	T	T	T	T	T	T	T	T	T	T	T
S5A_697898225	A/G	chr5A	697898225	G		G	G	G	G	G		G	G	G		A	A	A	A	A	A	A	A	A	A	A	A	A	A	A	A	A	A	A	A	A	A	A	A	A	A	A	A	A	A	A	A	A	A
S5A_697900588	A/G	chr5A	697900588	G		G	N	N	N	N		G	N	N		A	N	N	N	N	N	N	N	N	N	N	N	N	N	N	N	N	N	N	N	N	N	N	N	N	N	N	N	N	N	N	N	N	N
S5A_697900612	G/A	chr5A	697900612	A		A	N	N	N	N		A	N	N		G	N	N	N	N	N	N	N	N	N	N	N	N	N	N	N	N	N	N	N	N	N	N	N	N	N	N	N	N	N	N	N	N	N
S5A_697999474	G/A	chr5A	697999474	G		A	N	N	N	N		A	N	N		G	N	N	N	N	N	N	N	N	N	N	N	N	N	N	N	N	N	N	N	N	N	N	N	N	N	N	N	N	N	N	N	N	N
S5A_698000300	C/T	chr5A	698000300	T		T	C	C	C	C		T	C	C		C	C	C	C	C	C	C	C	C	C	C	C	C	C	C	C	C	C	C	C	C	C	C	C	C	C	C	C	C	C	C	C	C	C
S5A_698000335	C/T	chr5A	698000335	C		T	N	N	N	N		T	N	N		C	N	N	N	N	N	N	N	N	N	N	N	N	N	N	N	N	N	N	N	N	N	N	N	N	N	N	N	N	N	N	N	N	N
S5A_698007626	C/T	chr5A	698007626	C		T	N	N	N	N		T	N	N		C	N	N	N	N	N	N	N	N	N	N	N	N	N	N	N	N	N	N	N	N	N	N	N	N	N	N	N	N	N	N	N	N	N
S5A_698007660	A/G	chr5A	698007660	A		G	N	N	N	N		G	N	N		A	N	N	N	N	N	N	N	N	N	N	N	N	N	N	N	N	N	N	N	N	N	N	N	N	N	N	N	N	N	N	N	N	N
S5A_698008079	G/A	chr5A	698008079	G		A	N	N	N	N		A	N	N		G	N	N	N	N	N	N	N	N	N	N	N	N	N	N	N	N	N	N	N	N	N	N	N	N	N	N	N	N	N	N	N	N	N
S5A_698008097	C/T	chr5A	698008097	C		T	N	N	N	N		T	N	N		C	N	N	N	N	N	N	N	N	N	N	N	N	N	N	N	N	N	N	N	N	N	N	N	N	N	N	N	N	N	N	N	N	N
S5A_698008206	A/G	chr5A	698008206	A		G	N	N	N	N		G	N	N		A	N	N	N	N	N	N	N	N	N	N	N	N	N	N	N	N	N	N	N	N	N	N	N	N	N	N	N	N	N	N	N	N	N
S5A_698008686	C/G	chr5A	698008686	G		G	N	N	N	N		G	N	N		C	N	N	N	N	N	N	N	N	N	N	N	N	N	N	N	N	N	N	N	N	N	N	N	N	N	N	N	N	N	N	N	N	N
S5A_698009889	C/T	chr5A	698009889	C		T	N	N	N	N		T	N	N		C	N	N	N	N	N	N	N	N	N	N	N	N	N	N	N	N	N	N	N	N	N	N	N	N	N	N	N	N	N	N	N	N	N
S5A_698010144	C/T	chr5A	698010144	T		T	N	N	N	N		T	N	N		C	N	N	N	N	N	N	N	N	N	N	N	N	N	N	N	N	N	N	N	N	N	N	N	N	N	N	N	N	N	N	N	N	N
S5A_698010596	C/T	chr5A	698010596	C		T	N	N	N	N		T	N	N		C	N	N	N	N	N	N	N	N	N	N	N	N	N	N	N	N	N	N	N	N	N	N	N	N	N	N	N	N	N	N	N	N	N
S5A_698213714	G/A	chr5A	698213714	A		A	N	N	N	N		A	N	N		G	N	N	N	N	N	N	N	N	N	N	N	N	N	N	N	N	N	N	N	N	N	N	N	N	N	N	N	N	N	N	N	N	N
S5A_698213875	T/C	chr5A	698213875	C		C	N	N	N	N		C	N	N		T	N	N	N	N	N	N	N	N	N	N	N	N	N	N	N	N	N	N	N	N	N	N	N	N	N	N	N	N	N	N	N	N	N
S5A_698213938	G/T	chr5A	698213938	T		T	N	N	N	N		T	N	N		G	N	N	N	N	N	N	N	N	N	N	N	N	N	N	N	N	N	N	N	N	N	N	N	N	N	N	N	N	N	N	N	N	N
S5A_698341612	A/C	chr5A	698341612	C		C	N	N	N	N		C	N	N		A	N	N	N	N	N	N	N	N	N	N	N	N	N	N	N	N	N	N	N	N	N	N	N	N	N	N	N	N	N	N	N	N	N
S5A_698341621	T/G	chr5A	698341621	G		G	N	N	N	N		G	N	N		T	N	N	N	N	N	N	N	N	N	N	N	N	N	N	N	N	N	N	N	N	N	N	N	N	N	N	N	N	N	N	N	N	N
S5A_698356665	C/T	chr5A	698356665	T		T	N	N	N	N		T	N	N		C	N	N	N	N	N	N	N	N	N	N	N	N	N	N	N	N	N	N	N	N	N	N	N	N	N	N	N	N	N	N	N	N	N
S5A_698356686	G/A	chr5A	698356686	A		A	N	N	N	N		A	N	N		G	N	N	N	N	N	N	N	N	N	N	N	N	N	N	N	N	N	N	N	N	N	N	N	N	N	N	N	N	N	N	N	N	N
S5A_698358008	C/T	chr5A	698358008	T		T	N	N	N	N		T	N	N		C	N	N	N	N	N	N	N	N	N	N	N	N	N	N	N	N	N	N	N	N	N	N	N	N	N	N	N	N	N	N	N	N	N
S5A_698358035	T/C	chr5A	698358035	C		C	N	N	N	N		C	N	N		T	N	N	N	N	N	N	N	N	N	N	N	N	N	N	N	N	N	N	N	N	N	N	N	N	N	N	N	N	N	N	N	N	N
S5A_698358112	T/C	chr5A	698358112	C		C	N	N	N	N		C	N	N		T	N	N	N	N	N	N	N	N	N	N	N	N	N	N	N	N	N	N	N	N	N	N	N	N	N	N	N	N	N	N	N	N	N
S5A_698358754	C/G	chr5A	698358754	G		G	G	G	G	N		G	G	G		C	C	C	C	C	C	C	C	C	C	C	C	C	C	C	C	C	C	C	C	C	C	C	C	C	C	C	C	C	C	C	C	C	C
S5A_698358917	G/C	chr5A	698358917	C		C	C	C	C	N		C	C	C		G	G	G	G	G	G	G	G	G	G	G	G	G	G	G	G	G	G	G	G	G	G	G	G	G	G	G	G	G	G	G	G	G	G
S5A_698359351	G/A	chr5A	698359351	A		A	N	N	N	N		N	N	N		G	N	N	N	N	N	N	N	N	N	N	N	N	N	N	N	N	N	N	N	N	N	N	N	N	N	N	N	N	N	N	N	N	N
S5A_698359422	C/T	chr5A	698359422	T		T	N	N	N	N		T	N	N		C	N	N	N	N	N	N	N	N	N	N	N	N	N	N	N	N	N	N	N	N	N	N	N	N	N	N	N	N	N	N	N	N	N
S5A_698499504	A/T	chr5A	698499504	T		T	T	T	T	N		T	T	T		A	A	A	A	A	A	A	A	A	A	A	A	A	A	A	A	A	A	A	A	A	A	A	A	A	A	A	A	A	A	A	A	A	A
S5A_698508121	A/G	chr5A	698508121	G		G	G	G	G	G		A/G	G	G		A	A	A	A	A	A	A	A	A	A	A	A	A	A	A	A	A	A	A	A	A	A	A	A	A	A	A	A	A	A	A	A	A	A
S5A_698508298	T/C	chr5A	698508298	C		C	C	C	C	C		C	C	C		T	T	T	T	T	T	T	T	T	T	T	T	T	T	T	T	T	T	T	T	T	T	T	T	T	T	T	T	T	T	T	T	T	T
S5A_698514877	C/T	chr5A	698514877	T		T	T	T	T	T		T	T	T		C	C	C	C	C	C	C	C	C	C	C	C	C	C	C	C	C	C	C	C	C	C	C	C	C	C	C	C	C	C	C	C	C	C
S5A_698515017	A/G	chr5A	698515017	G		G	N	N	N	N		G	N	N		A	N	N	N	N	N	N	N	N	N	N	N	N	N	N	N	N	N	N	N	N	N	N	N	N	N	N	N	N	N	N	N	N	N
S5A_698633942	T/C	chr5A	698633942	C		C	C	C	N	C		C	C	C		T	T	T	T	T	T	T	T	T	T	T	T	T	T	T	T	T	T	T	T	T	T	T	T	T	T	T	T	T	T	T	T	T	T
S5A_699469635	T/G	chr5A	699469635	G		G	G	G	G	G		G	G	G		T	T	T	T	T	T	T	T	T	T	T	T	T	T	T	T	T	T	T	T	T	T	T	T	T	T	T	T	T	T	T	T	T	T
S5A_699469640	G/C	chr5A	699469640	C		C	N	N	N	N		C	N	N		G	N	N	N	N	N	N	N	N	N	N	N	N	N	N	N	N	N	N	N	N	N	N	N	N	N	N	N	N	N	N	N	N	N
S5A_699469668	C/G	chr5A	699469668	G		G	N	N	N	N		G	N	N		C	N	N	N	N	N	N	N	N	N	N	N	N	N	N	N	N	N	N	N	N	N	N	N	N	N	N	N	N	N	N	N	N	N
S5A_699469814	G/C	chr5A	699469814	C		C	N	N	N	N		N	N	C		G	G	G	G	G	G	G	G	G	G	G	G	G	G	G	G	G	G	G	G	G	G	G	G	G	G	G	G	G	G	G	G	G	G
S5A_699469832	T/C	chr5A	699469832	C		C	N	N	N	N		N	N	N		T	N	N	N	N	N	N	N	N	N	N	N	N	N	N	N	N	N	N	N	N	N	N	N	N	N	N	N	N	N	N	N	N	N
S5A_699469844	G/C	chr5A	699469844	C		C	N	N	N	N		C	N	N		G	N	N	N	N	N	N	N	N	N	N	N	N	N	N	N	N	N	N	N	N	N	N	N	N	N	N	N	N	N	N	N	N	N
S5A_699477743	G/A	chr5A	699477743	A		A	A	A	A	A		A	A	A		G	G	G	G	G	G	G	G	G	G	G	G	G	G	G	G	G	G	G	G	G	G	G	G	G	G	G	G	G	G	G	G	G	G
S5A_699477761	G/C	chr5A	699477761	G		C	C	C	C	C		C	C	C		G	G	G	G	G	G	G	G	G	G	G	G	G	G	G	G	G	G	G	G	G	G	G	G	G	G	G	G	G	G	G	G	G	G
S5A_700345439	T/C	chr5A	700345439	C		C	C	C	C	C		C	C	C		T	T	T	T	T	T	T	T	T	T	T	T	T	T	T	T	T	T	T	T	T	T	T	T	T	T	T	T	T	T	T	T	T	T
S5A_700345777	T/G	chr5A	700345777	G		G	N	N	N	N		N	N	N		T	N	N	N	N	N	N	N	N	N	N	N	N	N	N	N	N	N	N	N	N	N	N	N	N	N	N	N	N	N	N	N	N	N
S5A_700346695	C/T	chr5A	700346695	T		T	N	N	N	N		T	N	N		C	N	N	N	N	N	N	N	N	N	N	N	N	N	N	N	N	N	N	N	N	N	N	N	N	N	N	N	N	N	N	N	N	N
S5A_700346760	G/T	chr5A	700346760	T		T	N	N	N	N		T	N	N		G	N	N	N	N	N	N	N	N	N	N	N	N	N	N	N	N	N	N	N	N	N	N	N	N	N	N	N	N	N	N	N	N	N
S5A_700349693	A/G	chr5A	700349693	G		G	G	G	G	G		G	G	G		A	A	A	A	A	A	A	A	A	A	A	A	A	A	A	A	A	A	A	A	A	A	A	A	A	A	A	A	A	A	A	A	A	A
S5A_700349723	C/A	chr5A	700349723	A		A	A	A	A	A		A	A	A		C	C	C	C	C	C	C	C	C	C	C	C	C	C	C	C	C	C	C	C	C	C	C	C	C	C	C	C	C	C	C	C	C	C
S5A_700349894	T/C	chr5A	700349894	C		C	C	C	C	C		C	C	C		T	T	T	T	T	T	T	T	T	T	T	T	T	T	T	T	T	T	T	T	T	T	T	T	T	T	T	T	T	T	T	T	T	T
S5A_700350032	T/C	chr5A	700350032	C		C	C	C	C	C		N	C	C		T	T	T	T	T	T	T	T	T	T	T	T	T	T	T	T	T	T	T	T	T	T	T	T	T	T	T	T	T	T	T	T	T	T
S5A_700350114	G/A	chr5A	700350114	A		A	N	N	N	N		N	N	N		G	N	N	N	N	N	N	N	N	N	N	N	N	N	N	N	N	N	N	N	N	N	N	N	N	N	N	N	N	N	N	N	N	N
S5A_700350131	T/C	chr5A	700350131	C		C	N	N	N	N		N	N	N		T	N	N	N	N	N	N	N	N	N	N	N	N	N	N	N	N	N	N	N	N	N	N	N	N	N	N	N	N	N	N	N	N	N
S5A_700350179	T/G	chr5A	700350179	G		G	N	N	N	N		N	N	N		T	N	N	N	N	N	N	N	N	N	N	N	N	N	N	N	N	N	N	N	N	N	N	N	N	N	N	N	N	N	N	N	N	N
S5A_700350209	A/G	chr5A	700350209	G		G	N	N	N	N		N	N	N		A	N	N	N	N	N	N	N	N	N	N	N	N	N	N	N	N	N	N	N	N	N	N	N	N	N	N	N	N	N	N	N	N	N
S5A_700351074	T/C	chr5A	700351074	C		C	C	C	C	C		C	C	C		T	T	T	T	T	T	T	T	T	T	T	T	T	T	T	T	T	T	T	T	T	T	T	T	T	T	T	T	T	T	T	T	T	T
S5A_700351183	G/A	chr5A	700351183	A		A	A	A	A	A		A	A	A		G	G	G	G	G	G	G	G	G	G	G	G	G	G	G	G	G	G	G	G	G	G	G	G	G	G	G	G	G	G	G	G	G	G
S5A_700351378	G/A	chr5A	700351378	A		A	N	N	N	N		A	N	N		G	N	N	N	N	N	N	N	N	N	N	N	N	N	N	N	N	N	N	N	N	N	N	N	N	N	N	N	N	N	N	N	N	N
S5A_700351510	A/G	chr5A	700351510	G		G	N	N	N	N		G	N	N		A	N	N	N	N	N	N	N	N	N	N	N	N	N	N	N	N	N	N	N	N	N	N	N	N	N	N	N	N	N	N	N	N	N
S5A_700360139	A/G	chr5A	700360139	G		G	N	N	N	N		G	N	N		A	N	N	N	N	N	N	N	N	N	N	N	N	N	N	N	N	N	N	N	N	N	N	N	N	N	N	N	N	N	N	N	N	N
S5A_700360342	A/G	chr5A	700360342	G		G	N	N	N	N		G	N	N		A	N	N	N	N	N	N	N	N	N	N	N	N	N	N	N	N	N	N	N	N	N	N	N	N	N	N	N	N	N	N	N	N	N
S5A_700360580	C/G	chr5A	700360580	G		G	N	N	N	N		G	N	N		C	N	N	N	N	N	N	N	N	N	N	N	N	N	N	N	N	N	N	N	N	N	N	N	N	N	N	N	N	N	N	N	N	N
S5A_700360872	T/C	chr5A	700360872	C		C	N	N	N	N		N	N	N		T	N	N	N	N	N	N	N	N	N	N	N	N	N	N	N	N	N	N	N	N	N	N	N	N	N	N	N	N	N	N	N	N	N
S5A_700360939	G/A	chr5A	700360939	A		A	N	N	N	N		N	N	N		G	N	N	N	N	N	N	N	N	N	N	N	N	N	N	N	N	N	N	N	N	N	N	N	N	N	N	N	N	N	N	N	N	N
S5A_700361049	C/G	chr5A	700361049	G		G	N	N	N	N		G	N	N		C	N	N	N	N	N	N	N	N	N	N	N	N	N	N	N	N	N	N	N	N	N	N	N	N	N	N	N	N	N	N	N	N	N
S5A_700361250	C/G	chr5A	700361250	G		G	N	N	N	N		G	N	N		C	N	N	N	N	N	N	N	N	N	N	N	N	N	N	N	N	N	N	N	N	N	N	N	N	N	N	N	N	N	N	N	N	N
S5A_700361534	G/A	chr5A	700361534	A		A	A	A	A	A		A	A	A		G	G	G	G	G	G	G	G	G	G	G	G	G	G	G	G	G	G	G	G	G	G	G	G	G	G	G	G	G	G	G	G	G	G
S5A_700361919	T/C	chr5A	700361919	C		C	N	N	N	N		C	N	N		T	N	N	N	N	N	N	N	N	N	N	N	N	N	N	N	N	N	N	N	N	N	N	N	N	N	N	N	N	N	N	N	N	N
S5A_700361922	A/T	chr5A	700361922	T		T	N	N	N	N		T	N	N		A	N	N	N	N	N	N	N	N	N	N	N	N	N	N	N	N	N	N	N	N	N	N	N	N	N	N	N	N	N	N	N	N	N
S5A_700361989	A/G	chr5A	700361989	G		G	G	G	G	G		G	G	G		A	A	A	A	A	A	A	A	A	A	A	A	A	A	A	A	A	A	A	A	A	A	A	A	A	A	A	A	A	A	A	A	A	A
S5A_700362185	G/A	chr5A	700362185	A		A	N	N	N	N		A	N	N		G	N	N	N	N	N	N	N	N	N	N	N	N	N	N	N	N	N	N	N	N	N	N	N	N	N	N	N	N	N	N	N	N	N
S5A_700363704	T/C	chr5A	700363704	C		C	N	N	N	N		C	N	N		T	N	N	N	N	N	N	N	N	N	N	N	N	N	N	N	N	N	N	N	N	N	N	N	N	N	N	N	N	N	N	N	N	N
S5A_700364447	A/C	chr5A	700364447	C		C	C	C	C	C		C	C	C		A	A	A	A	A	A	A	A	A	A	A	A	A	A	A	A	A	A	A	A	A	A	A	A	A	A	A	A	A	A	A	A	A	A
S5A_700364470	T/C	chr5A	700364470	C		C	C	C	C	C		C	C	C		T	T	T	T	T	T	T	T	T	T	T	T	T	T	T	T	T	T	T	T	T	T	T	T	T	T	T	T	T	T	T	T	T	T
S5A_700365537	G/T	chr5A	700365537	T		T	T	T	T	T		T	T	T		G	G	G	G	G	G	G	G	G	G	G	G	G	G	G	G	G	G	G	G	G	G	G	G	G	G	G	G	G	G	G	G	G	G
S5A_700365597	G/A	chr5A	700365597	A		A	A	A	A	A		A	A	A		G	G	G	G	G	G	G	G	G	G	G	G	G	G	G	G	G	G	G	G	G	G	G	G	G	G	G	G	G	G	G	G	G	G
S5A_700365997	C/G	chr5A	700365997	G		G	G	G	G	G		G	G	G		C	C	C	C	C	C	C	C	C	C	C	C	C	C	C	C	C	C	C	C	C	C	C	C	C	C	C	C	C	C	C	C	C	C
S5A_700367284	T/G	chr5A	700367284	G		G	N	N	N	N		G	N	N		T	N	N	N	N	N	N	N	N	N	N	N	N	N	N	N	N	N	N	N	N	N	N	N	N	N	N	N	N	N	N	N	N	N
S5A_700370444	G/A	chr5A	700370444	A		A	A	A	A	A		A	A	A		G	G	G	G	G	G	G	G	G	G	G	G	G	G	G	G	G	G	G	G	G	G	G	G	G	G	G	G	G	G	G	G	G	G
S5A_700370495	A/G	chr5A	700370495	G		G	G	G	G	G		G	G	G		A	A	A	A	A	A	A	A	A	A	A	A	A	A	A	A	A	A	A	A	A	A	A	A	A	A	A	A	A	A	A	A	A	A
S5A_700370973	G/A	chr5A	700370973	G		A	N	N	N	N		A	N	N		G	N	N	N	N	N	N	N	N	N	N	N	N	N	N	N	N	N	N	N	N	N	N	N	N	N	N	N	N	N	N	N	N	N
S5A_700437171	C/T	chr5A	700437171	T		T	T	T	T	T		T	T	T		C	C	C	C	C	C	C	C	C	C	C	C	C	C	C	C	C	C	C	C	C	C	C	C	C	C	C	C	C	C	C	C	C	C
S5A_700439611	G/C	chr5A	700439611	C		C	N	N	N	N		N	N	N		G	N	N	N	N	N	N	N	N	N	N	N	N	N	N	N	N	N	N	N	N	N	N	N	N	N	N	N	N	N	N	N	N	N
S5A_700439612	C/T	chr5A	700439612	T		T	N	N	N	N		N	N	N		C	N	N	N	N	N	N	N	N	N	N	N	N	N	N	N	N	N	N	N	N	N	N	N	N	N	N	N	N	N	N	N	N	N
S5A_700439617	C/G	chr5A	700439617	G		G	N	N	N	N		N	N	N		C	N	N	N	N	N	N	N	N	N	N	N	N	N	N	N	N	N	N	N	N	N	N	N	N	N	N	N	N	N	N	N	N	N
S5A_700441014	C/T	chr5A	700441014	T		T	N	N	N	N		T	N	N		C	N	N	N	N	N	N	N	N	N	N	N	N	N	N	N	N	N	N	N	N	N	N	N	N	N	N	N	N	N	N	N	N	N
S5A_700441041	C/T	chr5A	700441041	T		T	N	N	N	N		T	N	N		C	N	N	N	N	N	N	N	N	N	N	N	N	N	N	N	N	N	N	N	N	N	N	N	N	N	N	N	N	N	N	N	N	N
S5A_700442985	T/C	chr5A	700442985	C		C	N	N	N	N		C	N	N		T	N	N	N	N	N	N	N	N	N	N	N	N	N	N	N	N	N	N	N	N	N	N	N	N	N	N	N	N	N	N	N	N	N
S5A_700443036	C/G	chr5A	700443036	G		G	N	N	N	N		G	N	N		C	N	N	N	N	N	N	N	N	N	N	N	N	N	N	N	N	N	N	N	N	N	N	N	N	N	N	N	N	N	N	N	N	N
S5A_700443201	C/G	chr5A	700443201	G		G	G	G	G	G		G	G	G		C	C	C	C	C	C	C	C	C	C	C	C	C	C	C	C	C	C	C	C	C	C	C	C	C	C	C	C	C	C	C	C	C	C
S5A_700443314	G/C	chr5A	700443314	C		C	C	C	C	C		C	C	C		G	G	G	G	G	G	G	G	G	G	G	G	G	G	G	G	G	G	G	G	G	G	G	G	G	G	G	G	G	G	G	G	G	G
S5A_700443596	C/T	chr5A	700443596	T		T	T	T	T	T		T	T	T		C	C	C	C	C	C	C	C	C	C	C	C	C	C	C	C	C	C	C	C	C	C	C	C	C	C	C	C	C	C	C	C	C	C
S5A_700444680	G/T	chr5A	700444680	T		T	T	T	T	T		T	T	T		G	G	G	G	G	G	G	G	G	G	G	G	G	G	G	G	G	G	G	G	G	G	G	G	G	G	G	G	G	G	G	G	G	G
S5A_700446287	C/T	chr5A	700446287	T		T	N	N	N	N		T	N	N		C	N	N	N	N	N	N	N	N	N	N	N	N	N	N	N	N	N	N	N	N	N	N	N	N	N	N	N	N	N	N	N	N	N
S5A_700446329	T/G	chr5A	700446329	G		G	N	N	N	N		G	N	N		T	N	N	N	N	N	N	N	N	N	N	N	N	N	N	N	N	N	N	N	N	N	N	N	N	N	N	N	N	N	N	N	N	N
S5A_700447558	G/T	chr5A	700447558	N		T	T	T	T	T		T	T	T		G	G	G	G	G	G	G	G	G	G	G	G	G	G	G	G	G	G	G	G	G	G	G	G	G	G	G	G	G	G	G	G	G	G
S5A_700447569	A/G	chr5A	700447569	N		G	G	G	G	G		G	G	G		A	A	A	A	A	A	A	A	A	A	A	A	A	A	A	A	A	A	A	A	A	A	A	A	A	A	A	A	A	A	A	A	A	A
S5A_700595987	A/G	chr5A	700595987	G		G	N	N	N	N		G	N	N		A	N	N	N	N	N	N	N	N	N	N	N	N	N	N	N	N	N	N	N	N	N	N	N	N	N	N	N	N	N	N	N	N	N
S5A_700596076	G/A	chr5A	700596076	G		G	G	G	G	G		G	G	G		A	A	A	A	A	A	A	A	A	A	A	A	A	A	A	A	A	A	A	A	A	A	A	A	A	A	A	A	A	A	A	A	A	A
S5A_700597177	G/A	chr5A	700597177	A		A	N	N	N	N		A	N	N		G	N	N	N	N	N	N	N	N	N	N	N	N	N	N	N	N	N	N	N	N	N	N	N	N	N	N	N	N	N	N	N	N	N
S5A_700619991	T/C	chr5A	700619991	C		C	C	C	C	C		C	C	C		T	T	T	T	T	T	T	T	T	T	T	T	T	T	T	T	T	T	T	T	T	T	T	T	T	T	T	T	T	T	T	T	T	T
S5A_700620457	T/C	chr5A	700620457	T		T	T	T	T	T		T	T	T		C	C	C	C	C	C	C	C	C	C	C	C	C	C	C	C	C	C	C	C	C	C	C	C	C	C	C	C	C	C	C	C	C	C
S5A_700664435	G/A	chr5A	700664435	G		G	G	G	G	G		G	G	G		A	A	A	A	A	A	A	A	A	A	A	A	A	A	A	A	A	A	A	A	A	A	A	A	A	A	A	A	A	A	A	A	A	A
S5A_700664606	G/A	chr5A	700664606	G		G	G	G	G	G		G	G	G		A	A	A	A	A	A	A	A	A	A	A	A	A	A	A	A	A	A	A	A	A	A	A	A	A	A	A	A	A	A	A	A	A	A
S5A_700665083	C/T	chr5A	700665083	C		C	C	C	C	C		C	C	C		T	T	T	T	T	T	T	T	T	T	T	T	T	T	T	T	T	T	T	T	T	T	T	T	T	T	T	T	T	T	T	T	T	T
S5A_700666907	G/A	chr5A	700666907	A		A	A	A	A	A		A	A	A		G	G	G	G	G	G	G	G	G	G	G	G	G	G	G	G	G	G	G	G	G	G	G	G	G	G	G	G	G	G	G	G	G	G
S5A_701070983	T/C	chr5A	701070983	C		C	C	C	C	C		C	C	C		T	T	T	T	T	T	T	T	T	T	T	T	T	T	T	T	T	T	T	T	T	T	T	T	T	T	T	T	T	T	T	T	T	T
S5A_701070986	T/C	chr5A	701070986	C		C	C	C	C	C		C	C	C		T	T	T	T	T	T	T	T	T	T	T	T	T	T	T	T	T	T	T	T	T	T	T	T	T	T	T	T	T	T	T	T	T	T
S5A_701071108	G/T	chr5A	701071108	T		T	T	T	T	T		T	T	T		G	G	G	G	G	G	G	G	G	G	G	G	G	G	G	G	G	G	G	G	G	G	G	G	G	G	G	G	G	G	G	G	G	G
S5A_701073561	T/C	chr5A	701073561	C		C	C	C	C	C		C	C	C		T	T	T	T	T	T	T	T	T	T	T	T	T	T	T	T	T	T	T	T	T	T	T	T	T	T	T	T	T	T	T	T	T	T
S5A_701074218	G/T	chr5A	701074218	T		T	T	T	T	T		T	T	T		G	G	G	G	G	G	G	G	G	G	G	G	G	G	G	G	G	G	G	G	G	G	G	G	G	G	G	G	G	G	G	G	G	G
S5A_701074360	G/A	chr5A	701074360	G		G	G	G	G	G		G	G	G		A	A	A	A	A	A	A	A	A	A	A	A	A	A	A	A	A	A	A	A	A	A	A	A	A	A	A	A	A	A	A	A	A	A
S5A_701074601	C/T	chr5A	701074601	T		T	T	T	T	T		T	T	T		C	C	C	C	C	C	C	C	C	C	C	C	C	C	C	C	C	C	C	C	C	C	C	C	C	C	C	C	C	C	C	C	C	C
S5A_701074619	G/T	chr5A	701074619	T		T	T	T	T	T		T	T	T		G	G	G	G	G	G	G	G	G	G	G	G	G	G	G	G	G	G	G	G	G	G	G	G	G	G	G	G	G	G	G	G	G	G
S5A_701074664	G/T	chr5A	701074664	T		T	T	T	T	T		T	T	T		G	G	G	G	G	G	G	G	G	G	G	G	G	G	G	G	G	G	G	G	G	G	G	G	G	G	G	G	G	G	G	G	G	G
S5A_701074676	C/T	chr5A	701074676	T		T	T	T	T	T		T	T	T		C	C	C	C	C	C	C	C	C	C	C	C	C	C	C	C	C	C	C	C	C	C	C	C	C	C	C	C	C	C	C	C	C	C
S5A_701074967	G/A	chr5A	701074967	A		A	A	A	A	A		A	A	A		G	G	G	G	G	G	G	G	G	G	G	G	G	G	G	G	G	G	G	G	G	G	G	G	G	G	G	G	G	G	G	G	G	G
S5A_701075507	T/C	chr5A	701075507	C		C	C	C	C	C		T/C	C	C		T	T	T	T	T	T	T	T	T	T	T	T	T	T	T	T	T	T	T	T	T	T	T	T	T	T	T	T	T	T	T	T	T	T
S5A_701075549	C/T	chr5A	701075549	T		T	T	T	T	T		T	T	T		C	C	C	C	C	C	C	C	C	C	C	C	C	C	C	C	C	C	C	C	C	C	C	C	C	C	C	C	C	C	C	C	C	C
S5A_701075680	C/T	chr5A	701075680	T		T	T	T	T	T		T	T	T		C	C	C	C	C	C	C	C	C	C	C	C	C	C	C	C	C	C	C	C	C	C	C	C	C	C	C	C	C	C	C	C	C	C
S5A_701075720	C/T	chr5A	701075720	T		T	T	T	T	T		T	T	T		C	C	C	C	C	C	C	C	C	C	C	C	C	C	C	C	C	C	C	C	C	C	C	C	C	C	C	C	C	C	C	C	C	C
S5A_701075754	G/A	chr5A	701075754	G		A	N	N	N	N		A	N	N		G	N	N	N	N	N	N	N	N	N	N	N	N	N	N	N	N	N	N	N	N	N	N	N	N	N	N	N	N	N	N	N	N	N
S5A_701075755	C/G	chr5A	701075755	C		G	N	N	N	N		G	N	N		C	N	N	N	N	N	N	N	N	N	N	N	N	N	N	N	N	N	N	N	N	N	N	N	N	N	N	N	N	N	N	N	N	N
S5A_701075786	T/C	chr5A	701075786	C		C	C	C	C	C		C	C	C		T	T	T	T	T	T	T	T	T	T	T	T	T	T	T	T	T	T	T	T	T	T	T	T	T	T	T	T	T	T	T	T	T	T
S5A_701075912	C/A	chr5A	701075912	C		C	C	C	C	C		C/A	C	C		A	A	A	A	A	A	A	A	A	A	A	A	A	A	A	A	A	A	A	A	A	A	A	A	A	A	A	A	A	A	A	A	A	A
S5A_701298465	G/C	chr5A	701298465	G		G	G	G	G	G		G	G	G		C	C	C	C	C	C	C	C	C	C	C	C	C	C	C	C	C	C	C	C	C	C	C	C	C	C	C	C	C	C	C	C	C	C
S5A_701298476	A/T	chr5A	701298476	A		A	A	A	A	A		A	A	A		T	T	T	T	T	T	T	T	T	T	T	T	T	T	T	T	T	T	T	T	T	T	T	T	T	T	T	T	T	T	T	T	T	T
S5A_701298488	C/T	chr5A	701298488	T		T	T	T	T	T		T	T	T		C	C	C	C	C	C	C	C	C	C	C	C	C	C	C	C	C	C	C	C	C	C	C	C	C	C	C	C	C	C	C	C	C	C
S5A_701298705	T/C	chr5A	701298705	C		C	C	C	C	C		C	C	C		T	T	T	T	T	T	T	T	T	T	T	T	T	T	T	T	T	T	T	T	T	T	T	T	T	T	T	T	T	T	T	T	T	T
S5A_701298933	A/C	chr5A	701298933	C		C	C	C	C	C		C	C	C		A	A	A	A	A	A	A	A	A	A	A	A	A	A	A	A	A	A	A	A	A	A	A	A	A	A	A	A	A	A	A	A	A	A
S5A_701566583	C/T	chr5A	701566583	T		T	T	T	T	T		T	T	T		C	C	C	C	C	C	C	C	C	C	C	C	C	C	C	C	C	C	C	C	C	C	C	C	C	C	C	C	C	C	C	C	C	C
S5A_701566642	A/C	chr5A	701566642	C		C	C	C	C	C		C	C	C		A	A	A	A	A	A	A	A	A	A	A	A	A	A	A	A	A	A	A	A	A	A	A	A	A	A	A	A	A	A	A	A	A	A
S5A_701567642	A/G	chr5A	701567642	G		G	G	G	G	G		G	G	G		A	A	A	A	A	A	A	A	A	A	A	A	A	A	A	A	A	A	A	A	A	A	A	A	A	A	A	A	A	A	A	A	A	A
S5A_702133535	G/T	chr5A	702133535	T		T	N	N	N	N		T	N	N		G	N	N	N	N	N	N	N	N	N	N	N	N	N	N	N	N	N	N	N	N	N	N	N	N	N	N	N	N	N	N	N	N	N
S5A_702136034	T/A	chr5A	702136034	A		A	N	N	N	N		A	N	N		T	N	N	N	N	N	N	N	N	N	N	N	N	N	N	N	N	N	N	N	N	N	N	N	N	N	N	N	N	N	N	N	N	N
S5A_702136139	A/G	chr5A	702136139	G		G	N	N	N	N		G	N	N		A	N	N	N	N	N	N	N	N	N	N	N	N	N	N	N	N	N	N	N	N	N	N	N	N	N	N	N	N	N	N	N	N	N
S5A_702136646	G/A	chr5A	702136646	A		A	N	N	N	N		A	N	N		G	N	N	N	N	N	N	N	N	N	N	N	N	N	N	N	N	N	N	N	N	N	N	N	N	N	N	N	N	N	N	N	N	N
S5A_702226713	C/T	chr5A	702226713	T		T	N	T	T	T		T	T	T		C	C	C	C	C	C	C	C	C	C	C	C	C	C	C	C	C	C	C	C	C	C	C	C	C	C	C	C	C	C	C	C	C	C
S5A_702226719	A/C	chr5A	702226719	C		C	N	C	N	C		C	C	C		A	A	A	A	A	A	A	A	A	A	A	A	A	A	A	A	A	A	A	A	A	A	A	A	A	A	A	A	A	A	A	A	A	A
S5A_702226766	G/C	chr5A	702226766	C		C	N	N	N	N		C	N	N		G	N	N	N	N	N	N	N	N	N	N	N	N	N	N	N	N	N	N	N	N	N	N	N	N	N	N	N	N	N	N	N	N	N
S5A_702226978	T/C	chr5A	702226978	C		C	N	N	N	N		N	N	N		T	N	N	N	N	N	N	N	N	N	N	N	N	N	N	N	N	N	N	N	N	N	N	N	N	N	N	N	N	N	N	N	N	N
S5A_702463168	A/G	chr5A	702463168	G		G	G	G	G	G		A/G	G	G		A	A	A	A	A	A	A	A	A	A	A	A	A	A	A	A	A	A	A	A	A	A	A	A	A	A	A	A	A	A	A	A	A	A
S5A_702463351	C/T	chr5A	702463351	T		T	T	T	T	T		T	T	T		C	C	C	C	C	C	C	C	C	C	C	C	C	C	C	C	C	C	C	C	C	C	C	C	C	C	C	C	C	C	C	C	C	C
S5A_702522350	C/G	chr5A	702522350	G		G	N	N	N	N		G	N	N		C	N	N	N	N	N	N	N	N	N	N	N	N	N	N	N	N	N	N	N	N	N	N	N	N	N	N	N	N	N	N	N	N	N
S5A_702522438	A/T	chr5A	702522438	T		T	N	N	N	N		T	N	N		A	N	N	N	N	N	N	N	N	N	N	N	N	N	N	N	N	N	N	N	N	N	N	N	N	N	N	N	N	N	N	N	N	N
S5A_702720997	C/T	chr5A	702720997	T		T	N	N	N	N		N	N	N		C	N	N	N	N	N	N	N	N	N	N	N	N	N	N	N	N	N	N	N	N	N	N	N	N	N	N	N	N	N	N	N	N	N
S5A_702720998	C/A	chr5A	702720998	A		A	A	A	A	A		N	A	A		C	C	C	C	C	C	C	C	C	C	C	C	C	C	C	C	C	C	C	C	C	C	C	C	C	C	C	C	C	C	C	C	C	C
S5A_702721008	T/C	chr5A	702721008	C		C	C	C	C	C		C	C	C		T	T	T	T	T	T	T	T	T	T	T	T	T	T	T	T	T	T	T	T	T	T	T	T	T	T	T	T	T	T	T	T	T	T
S5A_702721069	C/T	chr5A	702721069	T		T	T	T	T	T		T	T	T		C	C	C	C	C	C	C	C	C	C	C	C	C	C	C	C	C	C	C	C	C	C	C	C	C	C	C	C	C	C	C	C	C	C
S5A_702721798	C/G	chr5A	702721798	G		G	G	G	G	G		G	G	G		C	C	C	C	C	C	C	C	C	C	C	C	C	C	C	C	C	C	C	C	C	C	C	C	C	C	C	C	C	C	C	C	C	C
S5A_702751840	T/C	chr5A	702751840	C		C	N	N	N	N		C	N	N		T	N	N	N	N	N	N	N	N	N	N	N	N	N	N	N	N	N	N	N	N	N	N	N	N	N	N	N	N	N	N	N	N	N
S5A_702958871	A/G	chr5A	702958871	G		G	G	G	G	G		G	G	G		G	G	G	G	G	G	G	G	G	G	G	G	G	G	G	G	G	G	G	G	G	G	G	G	G	G	G	G	G	G	G	G	G	G
S5A_702982548	C/A	chr5A	702982548	A		A	N	N	N	N		A	N	N		A	N	N	N	N	N	N	N	N	N	N	N	N	N	N	N	N	N	N	N	N	N	N	N	N	N	N	N	N	N	N	N	N	N
S5A_702982565	A/G	chr5A	702982565	G		G	N	N	N	N		G	N	N		G	N	N	N	N	N	N	N	N	N	N	N	N	N	N	N	N	N	N	N	N	N	N	N	N	N	N	N	N	N	N	N	N	N
S5A_702983152	A/G	chr5A	702983152	G		G	G	G	G	G		G	G	G		G	G	G	G	G	G	G	G	G	G	G	G	G	G	G	G	G	G	G	G	G	G	G	G	G	G	G	G	G	G	G	G	G	G
S5A_702983436	A/G	chr5A	702983436	G		G	G	G	G	G		G	G	G		G	G	G	G	G	G	G	G	G	G	G	G	G	G	G	G	G	G	G	G	G	G	G	G	G	G	G	G	G	G	G	G	G	G
S5A_702984308	T/C	chr5A	702984308	C		C	C	C	C	C		C	C	C		C	C	C	C	C	C	C	C	C	C	C	C	C	C	C	C	C	C	C	C	C	C	C	C	C	C	C	C	C	C	C	C	C	C
S5A_702984324	A/G	chr5A	702984324	G		G	G	G	G	G		G	G	G		G	G	G	G	G	G	G	G	G	G	G	G	G	G	G	G	G	G	G	G	G	G	G	G	G	G	G	G	G	G	G	G	G	G
S5A_702984359	G/C	chr5A	702984359	C		C	C	C	C	C		C	C	C		C	C	C	C	C	C	C	C	C	C	C	C	C	C	C	C	C	C	C	C	C	C	C	C	C	C	C	C	C	C	C	C	C	C
S5A_703381842	C/T	chr5A	703381842	N		T	T	T	T	T		T	T	T		T	T	T	T	T	T	T	T	T	T	T	T	T	T	T	T	T	T	T	T	T	T	T	T	T	T	T	T	T	T	T	T	T	T
S5A_703381999	G/C	chr5A	703381999	C		C	C	C	C	C		C	C	C		C	C	C	C	C	C	C	C	C	C	C	C	C	C	C	C	C	C	C	C	C	C	C	C	C	C	C	C	C	C	C	C	C	C
S5A_703382149	T/G	chr5A	703382149	G		G	G	G	G	G		G	G	G		G	G	G	G	G	G	G	G	G	G	G	G	G	G	G	G	G	G	G	G	G	G	G	G	G	G	G	G	G	G	G	G	G	G
S5A_703398525	G/A	chr5A	703398525	G		A	A	A	A	A		A	A	A		A	A	A	A	A	A	A	A	A	A	A	A	A	A	A	A	A	A	A	A	A	A	A	A	A	A	A	A	A	A	A	A	A	A
S5A_703398769	A/C	chr5A	703398769	N		C	C	C	C	C		C	C	C		C	C	C	C	C	C	C	C	C	C	C	C	C	C	C	C	C	C	C	C	C	C	C	C	C	C	C	C	C	C	C	C	C	C
S5A_703399092	G/T	chr5A	703399092	T		T	T	T	T	T		T	T	T		T	T	T	T	T	T	T	T	T	T	T	T	T	T	T	T	T	T	T	T	T	T	T	T	T	T	T	T	T	T	T	T	T	T
S5A_703399217	T/C	chr5A	703399217	C		C	C	C	C	C		C	C	C		C	C	C	C	C	C	C	C	C	C	C	C	C	C	C	C	C	C	C	C	C	C	C	C	C	C	C	C	C	C	C	C	C	C
S5A_703399327	A/T	chr5A	703399327	T		T	T	T	T	T		T	T	T		T	T	T	T	T	T	T	T	T	T	T	T	T	T	T	T	T	T	T	T	T	T	T	T	T	T	T	T	T	T	T	T	T	T
S5A_703399540	T/C	chr5A	703399540	C		C	C	C	C	C		C	C	C		C	C	C	C	C	C	C	C	C	C	C	C	C	C	C	C	C	C	C	C	C	C	C	C	C	C	C	C	C	C	C	C	C	C
S5A_703399885	T/G	chr5A	703399885	G		G	G	G	G	G		G	G	G		G	G	G	G	G	G	G	G	G	G	G	G	G	G	G	G	G	G	G	G	G	G	G	G	G	G	G	G	G	G	G	G	G	G
S5A_703400594	C/T	chr5A	703400594	T		T	T	T	T	T		T	T	T		T	T	T	T	T	T	T	T	T	T	T	T	T	T	T	T	T	T	T	T	T	T	T	T	T	T	T	T	T	T	T	T	T	T
S5A_703403627	G/T	chr5A	703403627	T		T	N	N	N	N		G/T	N	N		T	N	N	N	N	N	N	N	N	N	N	N	N	N	N	N	N	N	N	N	N	N	N	N	N	N	N	N	N	N	N	N	N	N
S5A_703403750	G/T	chr5A	703403750	T		T	N	N	N	N		T	N	N		T	N	N	N	N	N	N	N	N	N	N	N	N	N	N	N	N	N	N	N	N	N	N	N	N	N	N	N	N	N	N	N	N	N
S5A_703403763	C/T	chr5A	703403763	T		T	N	N	N	N		T	N	N		T	N	N	N	N	N	N	N	N	N	N	N	N	N	N	N	N	N	N	N	N	N	N	N	N	N	N	N	N	N	N	N	N	N
S5A_703667102	A/G	chr5A	703667102	G		G	N	N	N	N		G	N	N		G	N	N	N	N	N	N	N	N	N	N	N	N	N	N	N	N	N	N	N	N	N	N	N	N	N	N	N	N	N	N	N	N	N
S5A_703667467	G/A	chr5A	703667467	A		A	A	A	A	A		A	A	A		A	A	A	A	A	A	A	A	A	A	A	A	A	A	A	A	A	A	A	A	A	A	A	A	A	A	A	A	A	A	A	A	A	A
S5A_703667478	G/A	chr5A	703667478	A		A	A	A	A	A		A	A	A		A	A	A	A	A	A	A	A	A	A	A	A	A	A	A	A	A	A	A	A	A	A	A	A	A	A	A	A	A	A	A	A	A	A
S5A_703667610	C/T	chr5A	703667610	T		T	T	T	T	T		T	T	T		T	T	T	T	T	T	T	T	T	T	T	T	T	T	T	T	T	T	T	T	T	T	T	T	T	T	T	T	T	T	T	T	T	T
S5A_703667662	A/G	chr5A	703667662	G		G	G	G	G	G		G	G	G		G	G	G	G	G	G	G	G	G	G	G	G	G	G	G	G	G	G	G	G	G	G	G	G	G	G	G	G	G	G	G	G	G	G
S5A_703667761	T/C	chr5A	703667761	C		C	C	C	C	C		C	C	C		C	C	C	C	C	C	C	C	C	C	C	C	C	C	C	C	C	C	C	C	C	C	C	C	C	C	C	C	C	C	C	C	C	C
S5A_703668058	C/A	chr5A	703668058	A		A	A	A	A	A		A	A	A		A	A	A	A	A	A	A	A	A	A	A	A	A	A	A	A	A	A	A	A	A	A	A	A	A	A	A	A	A	A	A	A	A	A
S5A_704343556	G/T	chr5A	704343556	T		T	N	N	N	N		N	N	N		T	N	N	N	N	N	N	N	N	N	N	N	N	N	N	N	N	N	N	N	N	N	N	N	N	N	N	N	N	N	N	N	N	N
S5A_704344636	C/G	chr5A	704344636	G		G	G	G	G	G		G	G	G		G	G	G	G	G	G	G	G	G	G	G	G	G	G	G	G	G	G	G	G	G	G	G	G	G	G	G	G	G	G	G	G	G	G
S5A_704344818	C/T	chr5A	704344818	T		T	T	T	T	T		T	T	T		T	T	T	T	T	T	T	T	T	T	T	T	T	T	T	T	T	T	T	T	T	T	T	T	T	T	T	T	T	T	T	T	T	T
S5A_704345090	T/C	chr5A	704345090	C		C	C	C	C	C		C	C	C		C	C	C	C	C	C	C	C	C	C	C	C	C	C	C	C	C	C	C	C	C	C	C	C	C	C	C	C	C	C	C	C	C	C
S5A_704345094	C/G	chr5A	704345094	G		G	G	G	G	G		G	G	G		G	G	G	G	G	G	G	G	G	G	G	G	G	G	G	G	G	G	G	G	G	G	G	G	G	G	G	G	G	G	G	G	G	G
S5A_704345129	G/A	chr5A	704345129	A		A	A	A	A	A		A	A	A		A	A	A	A	A	A	A	A	A	A	A	A	A	A	A	A	A	A	A	A	A	A	A	A	A	A	A	A	A	A	A	A	A	A
S5A_704345298	G/T	chr5A	704345298	T		T	T	T	T	T		T	T	T		T	T	T	T	T	T	T	T	T	T	T	T	T	T	T	T	T	T	T	T	T	T	T	T	T	T	T	T	T	T	T	T	T	T
S5A_704345310	A/G	chr5A	704345310	G		G	G	G	G	G		G	G	G		G	G	G	G	G	G	G	G	G	G	G	G	G	G	G	G	G	G	G	G	G	G	G	G	G	G	G	G	G	G	G	G	G	G
S5A_704345334	A/G	chr5A	704345334	G		G	G	G	G	G		G	G	G		G	G	G	G	G	G	G	G	G	G	G	G	G	G	G	G	G	G	G	G	G	G	G	G	G	G	G	G	G	G	G	G	G	G
S5A_704345520	C/T	chr5A	704345520	T		T	N	N	N	N		T	N	N		T	N	N	N	N	N	N	N	N	N	N	N	N	T	T	N	N	N	N	N	N	N	N	N	N	N	N	N	N	N	N	N	N	N
S5A_704345563	C/A	chr5A	704345563	A		A	A	A	A	A		A	A	A		A	A	A	A	A	A	A	A	A	A	A	A	A	A	A	A	A	A	A	A	A	A	A	A	A	A	A	A	A	A	A	A	A	A
S5A_704345791	T/A	chr5A	704345791	A		A	A	A	A	A		A	A	A		A	A	A	A	A	A	A	A	A	A	A	A	A	A	A	A	A	A	A	A	A	A	A	A	A	A	A	A	A	A	A	A	A	A
S5A_704345812	A/C	chr5A	704345812	C		C	C	C	C	C		C	C	C		C	C	C	C	C	C	C	C	C	C	C	C	C	C	C	C	C	C	C	C	C	C	C	C	C	C	C	C	C	C	C	C	C	C
S5A_704345832	G/A	chr5A	704345832	A		A	A	A	A	A		N	A	A		A	A	A	A	A	A	A	A	A	A	A	A	A	A	A	A	A	A	A	A	A	A	A	A	A	A	A	A	A	A	A	A	A	A
S5A_704345868	G/A	chr5A	704345868	A		A	N	N	N	N		N	N	N		A	N	N	N	N	N	N	N	N	N	N	N	N	N	N	N	N	N	N	N	N	N	N	N	N	N	N	N	N	N	N	N	N	N
S5A_704516730	A/G	chr5A	704516730	G		G	G	G	G	G		G	G	G		G	G	G	G	G	G	G	G	G	G	G	G	G	G	G	G	G	G	G	G	G	G	G	G	G	G	G	G	G	G	G	G	G	G
S5A_704516932	T/C	chr5A	704516932	C		C	C	C	C	C		C	C	C		C	C	C	C	C	C	C	C	C	C	C	C	C	C	C	C	C	C	C	C	C	C	C	C	C	C	C	C	C	C	C	C	C	C
S5A_704517155	T/A	chr5A	704517155	A		A	A	A	A	A		A	A	A		A	A	A	A	A	A	A	A	A	A	A	A	A	A	A	A	A	A	A	A	A	A	A	A	A	A	A	A	A	A	A	A	A	A
S5A_704517182	T/C	chr5A	704517182	C		C	C	C	C	C		C	C	C		C	C	C	C	C	C	C	C	C	C	C	C	C	C	C	C	C	C	C	C	C	C	C	C	C	C	C	C	C	C	C	C	C	C
S5A_704517235	A/G	chr5A	704517235	G		G	G	G	G	G		G	G	G		G	G	G	G	G	G	G	G	G	G	G	G	G	G	G	G	G	G	G	G	G	G	G	G	G	G	G	G	G	G	G	G	G	G
S5A_704517253	T/C	chr5A	704517253	C		C	C	C	C	C		C	C	C		C	C	C	C	C	C	C	C	C	C	C	C	C	C	C	C	C	C	C	C	C	C	C	C	C	C	C	C	C	C	C	C	C	C
S5A_704517396	T/C	chr5A	704517396	C		C	C	C	C	C		N	C	C		C	C	C	C	C	C	C	C	C	C	C	C	C	C	C	C	C	C	C	C	C	C	C	C	C	C	C	C	C	C	C	C	C	C
S5A_704517426	A/T	chr5A	704517426	T		T	T	T	T	T		A/T	T	T		T	T	T	T	T	T	T	T	T	T	T	T	T	T	T	T	T	T	T	T	T	T	T	T	T	T	T	T	T	T	T	T	T	T
S5A_704517713	G/T	chr5A	704517713	T		T	T	T	T	T		T	T	T		T	T	T	T	T	T	T	T	T	T	T	T	T	T	T	T	T	T	T	T	T	T	T	T	T	T	T	T	T	T	T	T	T	T
S5A_704833459	G/A	chr5A	704833459	A		A	A	A	A	A		A	A	A		A	A	A	A	A	A	A	A	A	A	A	A	A	A	A	A	A	A	A	A	A	A	A	A	A	A	A	A	A	A	A	A	A	A
S5A_704833497	T/A	chr5A	704833497	A		A	A	A	A	A		A	A	A		A	A	A	A	A	A	A	A	A	A	A	A	A	A	A	A	A	A	A	A	A	A	A	A	A	A	A	A	A	A	A	A	A	A
S5A_704833509	A/G	chr5A	704833509	G		G	G	G	G	G		G	G	G		G	G	G	G	G	G	G	G	G	G	G	G	G	G	G	G	G	G	G	G	G	G	G	G	G	G	G	G	G	G	G	G	G	G
S5A_704833518	G/C	chr5A	704833518	C		C	C	C	C	C		C	C	C		C	C	C	C	C	C	C	C	C	C	C	C	C	C	C	C	C	C	C	C	C	C	C	C	C	C	C	C	C	C	C	C	C	C
S5A_704833557	C/T	chr5A	704833557	T		T	T	T	T	T		T	T	T		T	T	T	T	T	T	T	T	T	T	T	T	T	T	T	T	T	T	T	T	T	T	T	T	T	T	T	T	T	T	T	T	T	T
S5A_704833578	A/G	chr5A	704833578	G		G	G	G	G	G		G	G	G		G	G	G	G	G	G	G	G	G	G	G	G	G	G	G	G	G	G	G	G	G	G	G	G	G	G	G	G	G	G	G	G	G	G
S5A_704833717	C/T	chr5A	704833717	T		T	T	T	T	T		T	T	T		T	T	T	T	T	T	T	T	T	T	T	T	T	T	T	T	T	T	T	T	T	T	T	T	T	T	T	T	T	T	T	T	T	T
S5A_704833733	C/T	chr5A	704833733	T		T	T	T	T	T		N	T	T		T	T	T	T	T	T	T	T	T	T	T	T	T	T	T	T	T	T	T	T	T	T	T	T	T	T	T	T	T	T	T	T	T	T
S5A_704834479	T/C	chr5A	704834479	C		C	C	C	C	C		C	C	C		C	C	C	C	C	C	C	C	C	C	C	C	C	C	C	C	C	C	C	C	C	C	C	C	C	C	C	C	C	C	C	C	C	C
S5A_704834537	G/A	chr5A	704834537	A		A	A	A	A	A		A	A	A		A	A	A	A	A	A	A	A	A	A	A	A	A	A	A	A	A	A	A	A	A	A	A	A	A	A	A	A	A	A	A	A	A	A
S5A_704834626	G/A	chr5A	704834626	A		A	A	A	A	A		N	A	A		R	A	A	A	A	A	A	A	A	A	A	A	A	A	A	A	A	A	A	A	A	A	A	A	A	A	A	A	A	A	A	A	A	A
S5A_704949103	G/C	chr5A	704949103	C		C	C	C	C	C		C	C	C		C	C	C	C	C	C	C	C	C	C	C	C	C	C	C	C	C	C	C	C	C	C	C	C	C	C	C	C	C	C	C	C	C	C
S5A_704949166	C/G	chr5A	704949166	G		G	G	G	G	G		G	G	G		G	G	G	G	G	G	G	G	G	G	G	G	G	G	G	G	G	G	G	G	G	G	G	G	G	G	G	G	G	G	G	G	G	G
S5A_704949414	T/C	chr5A	704949414	C		C	C	C	C	C		C	C	C		C	C	C	C	C	C	C	C	C	C	C	C	C	C	C	C	C	C	C	C	C	C	C	C	C	C	C	C	C	C	C	C	C	C
S5A_704949702	A/T	chr5A	704949702	T		T	T	T	T	T		T	T	T		T	T	T	T	T	T	T	T	T	T	T	T	T	T	T	T	T	T	T	T	T	T	T	T	T	T	T	T	T	T	T	T	T	T
S5A_704950343	T/C	chr5A	704950343	C		C	C	C	C	C		C	C	C		C	C	C	C	C	C	C	C	C	C	C	C	C	C	C	C	C	C	C	C	C	C	C	C	C	C	C	C	C	C	C	C	C	C
S5A_704950389	T/A	chr5A	704950389	A		A	A	A	A	A		A	A	A		A	A	A	A	A	A	A	A	A	A	A	A	A	A	A	A	A	A	A	A	A	A	A	A	A	A	A	A	A	A	A	A	A	A
S5A_704950458	T/C	chr5A	704950458	C		C	C	C	C	C		C	C	C		C	C	C	C	C	C	C	C	C	C	C	C	C	C	C	C	C	C	C	C	C	C	C	C	C	C	C	C	C	C	C	C	C	C
S5A_704950612	T/C	chr5A	704950612	C		C	N	N	N	N		N	N	N		C	N	N	N	N	N	N	N	N	N	N	N	N	N	N	N	N	N	N	N	N	N	N	N	N	N	N	N	N	N	N	N	N	N
S5A_705349325	A/G	chr5A	705349325	G		G	N	N	N	N		G	N	N		G	N	N	N	N	N	N	N	N	N	N	N	N	N	N	N	N	N	N	N	N	N	N	N	N	N	N	N	N	N	N	N	N	N
S5A_705349351	T/C	chr5A	705349351	C		C	N	N	N	N		C	N	N		C	N	N	N	N	N	N	N	N	N	N	N	N	N	N	N	N	N	N	N	N	N	N	N	N	N	N	N	N	N	N	N	N	N
S5A_705349355	C/T	chr5A	705349355	T		T	N	N	N	N		T	N	N		T	N	N	N	N	N	N	N	N	N	N	N	N	N	N	N	N	N	N	N	N	N	N	N	N	N	N	N	N	N	N	N	N	N
S5A_705362562	C/T	chr5A	705362562	T		T	T	T	N	T		N	T	T		T	T	T	T	N	T	T	T	T	T	T	N	T	T	T	T	T	T	T	T	T	T	T	N	T	T	T	T	T	T	T	T	T	T
S5A_705362665	A/T	chr5A	705362665	T		T	T	T	T	T		T	T	T		T	T	T	T	T	T	T	T	T	T	T	T	T	T	T	T	T	T	T	T	T	T	T	T	T	T	T	T	T	T	T	T	T	T
S5A_705362778	T/C	chr5A	705362778	C		C	C	C	C	C		C	C	C		C	C	C	C	C	C	C	C	C	C	C	C	C	C	C	C	C	C	C	C	C	C	C	C	C	C	C	C	C	C	C	C	C	C
S5A_705362781	A/G	chr5A	705362781	G		G	G	G	G	G		G	G	G		G	G	G	G	G	G	G	G	G	G	G	G	G	G	G	G	G	G	G	G	G	G	G	G	G	G	G	G	G	G	G	G	G	G
S5A_705362827	G/A	chr5A	705362827	A		A	A	A	A	A		N	A	A		A	A	A	A	A	A	A	A	A	A	A	A	A	A	A	A	A	A	A	A	A	A	A	A	A	A	A	A	A	A	A	A	A	A
S5A_705362836	G/A	chr5A	705362836	A		A	A	A	A	A		N	A	A		A	A	A	A	A	A	A	A	A	A	A	A	A	A	A	A	A	A	A	A	A	A	A	A	A	A	A	A	A	A	A	A	A	A
S5A_705371961	C/A	chr5A	705371961	A		A	A	A	A	A		A	A	A		A	A	A	A	A	A	A	A	A	A	A	A	A	A	A	A	A	A	A	A	A	A	A	A	A	A	A	A	A	A	A	A	A	A
S5A_705371971	G/A	chr5A	705371971	A		A	A	A	A	A		A	A	A		A	A	A	A	A	A	A	A	A	A	A	A	A	A	A	A	A	A	A	A	A	A	A	A	A	A	A	A	A	A	A	A	A	A
S5A_705371999	G/C	chr5A	705371999	C		C	C	C	C	C		C	C	C		C	C	C	C	C	C	C	C	C	C	C	C	C	C	C	C	C	C	C	C	C	C	C	C	C	C	C	C	C	C	C	C	C	C
S5A_705372033	A/T	chr5A	705372033	T		T	T	T	T	T		T	T	T		T	T	T	T	T	T	T	T	T	T	T	T	T	T	T	T	T	T	T	T	T	T	T	T	T	T	T	T	T	T	T	T	T	T
S5A_705372051	T/C	chr5A	705372051	C		C	C	C	C	C		C	C	C		C	C	C	C	C	C	C	C	C	C	C	C	C	C	C	C	C	C	C	C	C	C	C	C	C	C	C	C	C	C	C	C	C	C
S5A_705372158	C/T	chr5A	705372158	T		T	T	T	T	T		T	T	T		T	T	T	T	T	T	T	T	T	T	T	T	T	T	T	T	T	T	T	T	T	T	T	T	T	T	T	T	T	T	T	T	T	T
S5A_705372219	T/G	chr5A	705372219	G		G	G	G	G	G		G	G	G		G	G	G	G	G	G	G	G	G	G	G	G	G	G	G	G	G	G	G	G	G	G	G	G	G	G	G	G	G	G	G	G	G	G
S5A_705372276	A/G	chr5A	705372276	G		G	G	G	G	G		G	G	G		G	G	G	G	G	G	G	G	G	G	G	G	G	G	G	G	G	G	G	G	G	G	G	G	G	G	G	G	G	G	G	G	G	G
S5A_705442861	G/A	chr5A	705442861	A		A	A	A	A	A		A	A	A		A	A	A	A	A	A	A	A	A	A	A	A	A	A	A	A	A	A	A	A	A	A	A	A	A	A	A	A	A	A	A	A	A	A
S5A_705443144	C/T	chr5A	705443144	T		T	T	T	T	T		T	T	T		T	T	T	T	T	T	T	T	T	T	T	T	T	T	T	T	T	T	T	T	T	T	T	T	T	T	T	T	T	T	T	T	T	T
S5A_705445098	A/G	chr5A	705445098	G		G	G	G	G	G		G	G	G		G	G	G	G	G	G	G	G	G	G	G	G	G	G	G	G	G	G	G	G	G	G	G	G	G	G	G	G	G	G	G	G	G	G
S5A_705446401	C/G	chr5A	705446401	G		G	G	G	G	G		G	G	G		G	G	G	G	G	G	G	G	G	G	G	G	G	G	G	G	G	G	G	G	G	G	G	G	G	G	G	G	G	G	G	G	G	G
S5A_705446480	A/G	chr5A	705446480	G		G	G	G	G	G		G	G	G		G	G	G	G	G	G	G	G	G	G	G	G	G	G	G	G	G	G	G	G	G	G	G	G	G	G	G	G	G	G	G	G	G	G
S5A_705446945	C/T	chr5A	705446945	T		T	T	T	T	T		T	T	T		T	T	T	T	T	T	T	T	T	T	T	T	T	T	T	T	T	T	T	T	T	T	T	T	T	T	T	T	T	T	T	T	T	T
S5A_706220232	G/A	chr5A	706220232	A		A	A	A	A	A		G	G	G		A	A	A	A	A	A	A	A	A	A	A	A	A	A	A	A	A	A	A	A	A	A	A	A	A	A	A	A	A	A	A	A	A	A
S5A_706236028	C/G	chr5A	706236028	G		G	G	G	G	G		C	C	C		G	G	G	G	G	G	G	G	G	G	G	G	G	G	G	G	G	G	G	G	G	G	G	G	G	G	G	G	G	G	G	G	G	G
S5A_706236054	G/C	chr5A	706236054	C		C	C	C	C	C		G	G	G		C	C	C	C	C	C	C	C	C	C	C	C	C	C	C	C	C	C	C	C	C	C	C	C	C	C	C	C	C	C	C	C	C	C
S5A_706236536	A/C	chr5A	706236536	A		C	C	C	C	N		A	A	A		C	C	C	C	C	C	C	C	C	C	C	C	C	C	C	C	C	C	C	C	C	C	C	C	C	C	C	C	C	C	C	C	C	C
S5A_706236682	A/G	chr5A	706236682	G		G	G	G	G	G		A	A	A		G	G	G	G	G	G	G	G	G	G	G	G	G	G	G	G	G	G	G	G	G	G	G	G	G	G	G	G	G	G	G	G	G	G
S5A_706429526	C/G	chr5A	706429526	G		G	G	G	G	G		C	C	C		G	G	G	G	G	G	G	G	G	G	G	G	G	G	G	G	G	G	G	G	G	G	G	G	G	G	G	G	G	G	G	G	G	G
S5A_706443048	C/T	chr5A	706443048	N		T	N	N	N	N		T	N	N		T	N	N	N	N	N	N	N	N	N	N	N	N	N	N	N	N	N	N	N	N	N	N	N	N	N	N	N	N	N	N	N	N	N
S5A_707805604	A/T	chr5A	707805604	N		T	T	T	T	A		A	A	A		T	T	T	T	T	T	T	T	T	T	T	T	T	T	T	T	T	T	T	T	T	T	T	T	T	T	T	T	A	T	T	T	A	T
S5A_707806271	G/A	chr5A	707806271	A		A	A	A	A	G		N	G	G		A	A	A	A	A	A	A	A	A	A	A	A	A	A	A	A	A	A	A	A	A	A	A	A	A	A	A	A	G	A	A	A	G	A
S5A_707808837	G/C	chr5A	707808837	N		C	C	C	C	G		G	G	G		C	C	C	C	C	C	C	C	C	C	C	C	C	C	C	C	C	C	C	C	C	C	C	C	C	C	C	C	G	C	C	C	G	C
S5A_707808841	G/C	chr5A	707808841	N		C	C	C	C	G		G	G	G		C	C	C	C	C	C	C	C	C	C	C	C	C	C	C	C	C	C	C	C	C	C	C	C	C	C	C	C	G	C	C	C	G	C
S5A_707809418	A/G	chr5A	707809418	N		G	G	G	G	A		A	A	A		G	G	G	G	G	G	G	G	G	G	G	G	G	G	G	G	G	G	G	G	G	G	G	G	G	G	G	G	A	G	G	G	A	G
S5A_707825634	C/T	chr5A	707825634	T		Y	T	T	T	C		C	C	C		T	T	T	T	T	T	T	T	T	T	T	T	T	T	T	T	T	T	T	T	T	T	T	T	T	T	T	T	C	T	T	T	C	T
S5A_707826455	A/G	chr5A	707826455	G		G	G	G	G	A		A	A	A		G	G	G	G	G	G	G	G	G	G	G	G	G	G	G	G	G	G	G	G	G	G	G	G	G	G	G	G	A	G	G	G	A	G
S5A_708013985	G/C	chr5A	708013985	C		C	C	C	C	C		G	G	G		C	C	C	C	C	C	C	C	C	C	C	C	C	C	C	C	C	C	C	C	C	C	C	C	C	C	C	C	C	C	C	C	C	C
S5A_708015932	C/G	chr5A	708015932	G		G	G	G	G	G		C	C	C		G	G	G	G	G	G	G	G	G	G	G	G	G	G	G	G	G	G	G	G	G	G	G	G	G	G	G	G	G	G	G	G	G	G
S5A_708017092	T/G	chr5A	708017092	G		K	G	G	G	G		T	T	T		G	G	G	G	G	G	G	G	G	G	G	G	G	G	G	G	G	G	G	G	G	G	G	G	G	G	G	G	G	G	G	G	G	G
S5A_708410008	A/C	chr5A	708410008	C		C	N	N	N	N		A	N	N		C	N	N	N	N	N	N	N	N	N	N	N	N	N	N	N	N	N	N	N	N	N	N	N	N	N	N	N	N	N	N	N	N	N
S5A_708411475	G/C	chr5A	708411475	C		C	C	N	C	C		G	G	G		C	C	C	C	C	C	C	C	C	C	C	C	C	C	C	C	C	C	C	C	C	C	C	C	C	C	C	C	C	C	C	C	C	C
S5A_708412103	G/C	chr5A	708412103	C		C	C	C	C	C		G	G	G		C	C	C	C	C	C	C	C	C	C	C	C	C	C	C	C	C	C	C	C	C	C	C	C	C	C	C	C	C	C	C	C	C	C
S5A_708412320	C/T	chr5A	708412320	T		T	T	T	T	T		C	C	C		T	T	T	T	T	T	T	T	T	T	T	T	T	T	T	T	T	T	T	T	T	T	T	T	T	T	T	T	T	T	T	T	T	T
S5A_708413690	C/A	chr5A	708413690	A		A	A	A	A	A		C	C	C		A	A	A	A	A	A	A	A	A	A	A	A	A	A	A	A	A	A	A	A	A	A	A	A	A	A	A	A	A	A	A	A	A	A
S5A_708413752	A/T	chr5A	708413752	T		T	T	T	T	T		A	A	A		T	T	T	T	T	T	T	T	T	T	T	T	T	T	T	T	T	T	T	T	T	T	T	T	T	T	T	T	T	T	T	T	T	T
S5A_708413794	C/T	chr5A	708413794	T		T	T	T	T	T		C	C	C		T	T	T	T	T	T	T	T	T	T	T	T	T	T	T	T	T	T	T	T	T	T	T	T	T	T	T	T	T	T	T	T	T	T
S5A_708413868	A/G	chr5A	708413868	G		G	G	G	G	G		A	A	A		G	G	G	G	G	G	G	G	G	G	G	G	G	G	G	G	G	G	G	G	G	G	G	G	G	G	G	G	G	G	G	G	G	G
S5A_708413885	C/T	chr5A	708413885	T		T	T	T	T	T		C	C	C		T	T	T	T	T	T	T	T	T	T	T	T	T	T	T	T	T	T	T	T	T	T	T	T	T	T	T	T	T	T	T	T	T	T
S5A_708413900	C/T	chr5A	708413900	T		T	T	T	T	T		C	C	C		T	T	T	T	T	T	T	T	T	T	T	T	T	T	T	T	T	T	T	T	T	T	T	T	T	T	T	T	T	T	T	T	T	T
S5A_708413964	G/A	chr5A	708413964	A		A	A	A	A	A		G	G	G		A	A	A	A	A	A	A	A	A	A	A	A	A	A	A	A	A	A	A	A	A	A	A	A	A	A	A	A	A	A	A	A	A	A
S5A_708414005	A/T	chr5A	708414005	T		T	T	T	T	T		A	A	A		T	T	T	T	T	T	T	T	T	T	T	T	T	T	T	T	T	T	T	T	T	T	T	T	T	T	T	T	T	T	T	T	T	T
S5A_708414164	A/T	chr5A	708414164	T		T	T	T	T	T		A	A	A		T	T	T	T	T	T	T	T	T	T	T	T	T	T	T	T	T	T	T	T	T	T	T	T	T	T	T	T	T	T	T	T	T	T
S5A_708414167	G/C	chr5A	708414167	C		C	C	C	C	C		G	G	G		C	C	C	C	C	C	C	C	C	C	C	C	C	C	C	C	C	C	C	C	C	C	C	C	C	C	C	C	C	C	C	C	C	C
S5A_708415838	T/C	chr5A	708415838	C		C	C	C	C	C		T	T	T		C	C	C	C	C	C	C	C	C	C	C	C	C	C	C	C	C	C	C	C	C	C	C	C	C	C	C	C	C	C	C	C	C	C
S5A_708416211	C/T	chr5A	708416211	T		T	T	T	T	T		C	C	C		T	T	T	T	T	T	T	T	T	T	T	T	T	T	T	T	T	T	T	T	T	T	T	T	T	T	T	T	T	T	T	T	T	T
S5A_708419299	A/G	chr5A	708419299	G		G	G	G	G	G		A	A	A		G	G	G	G	G	G	G	G	G	G	G	G	G	G	G	G	G	G	G	G	G	G	G	G	G	G	G	G	G	G	G	G	G	G
S5A_708435115	C/T	chr5A	708435115	T		T	T	T	T	T		C	C	C		T	T	T	T	T	T	T	T	T	T	T	T	T	T	T	T	T	T	T	T	T	T	T	T	T	T	T	T	T	T	T	T	T	T
S5A_708435233	G/A	chr5A	708435233	A		A	A	A	A	A		G	G	G		A	A	A	A	A	A	A	A	A	A	A	A	A	A	A	A	A	A	A	A	A	A	A	A	A	A	A	A	A	A	A	A	A	A
S5A_708435457	G/A	chr5A	708435457	A		A	A	A	A	A		G	G	G		A	A	A	A	A	A	A	A	A	A	A	A	A	A	A	A	A	A	A	A	A	A	A	A	A	A	A	A	A	A	A	A	A	A
S5A_708435478	A/G	chr5A	708435478	G		G	G	G	G	G		A	A	A		G	G	G	G	G	G	G	G	G	G	G	G	G	G	G	G	G	G	G	G	G	G	G	G	G	G	G	G	G	G	G	G	G	G
S5A_708437779	G/T	chr5A	708437779	T		T	N	N	N	N		G	N	N		T	N	N	N	N	N	N	N	N	N	N	N	N	N	N	N	N	N	N	N	N	N	N	N	N	N	N	N	N	N	N	N	N	N
S5A_708437949	A/G	chr5A	708437949	G		G	G	G	G	G		A	A	A		G	G	G	G	G	G	G	G	G	G	G	G	G	G	G	G	G	G	G	G	G	G	G	G	G	G	G	G	G	G	G	G	G	G
S5A_708438114	A/G	chr5A	708438114	G		G	G	G	G	G		A	A	A		G	G	G	G	G	G	G	G	G	G	G	G	G	G	G	G	G	G	G	G	G	G	G	G	G	G	G	G	G	G	G	G	G	G
S5A_708438375	C/T	chr5A	708438375	T		T	T	T	T	T		C	C	C		T	T	T	T	T	T	T	T	T	T	T	T	T	T	T	T	T	T	T	T	T	T	T	T	T	T	T	T	T	T	T	T	T	T
S5A_708438428	A/G	chr5A	708438428	G		G	G	G	G	G		A	A	A		G	G	G	G	G	G	G	G	G	G	G	G	G	G	G	G	G	G	G	G	G	G	G	G	G	G	G	G	G	G	G	G	G	G
S5A_708438559	G/A	chr5A	708438559	A		A	A	A	A	A		G	G	G		A	A	A	A	A	A	A	A	A	A	A	A	A	A	A	A	A	A	A	A	A	A	A	A	A	A	A	A	A	A	A	A	A	A
S5A_708438561	T/A	chr5A	708438561	A		A	A	A	A	A		T	T	T		A	A	A	A	A	A	A	A	A	A	A	A	A	A	A	A	A	A	A	A	A	A	A	A	A	A	A	A	A	A	A	A	A	A
S5A_708438742	C/T	chr5A	708438742	T		T	T	T	T	T		C	C	C		T	T	T	T	T	T	T	T	T	T	T	T	T	T	T	T	T	T	T	T	T	T	T	T	T	T	T	T	T	T	T	T	T	T
S5A_708438870	G/A	chr5A	708438870	A		A	A	A	A	A		G	G	G		A	A	A	A	A	A	A	A	A	A	A	A	A	A	A	A	A	A	A	A	A	A	A	A	A	A	A	A	A	A	A	A	A	A
S5A_708438915	T/A	chr5A	708438915	A		A	N	N	N	N		T	N	N		A	N	N	N	N	N	N	N	N	N	N	N	N	N	N	N	N	N	N	N	N	N	N	N	N	N	N	N	N	N	N	N	N	N
S5A_708438972	A/G	chr5A	708438972	G		G	N	N	N	N		A	N	N		G	N	N	N	N	N	N	N	N	N	N	N	N	N	N	N	N	N	N	N	N	N	N	N	N	N	N	N	N	N	N	N	N	N
S5A_708438973	T/C	chr5A	708438973	C		C	N	N	N	N		T	N	N		C	N	N	N	N	N	N	N	N	N	N	N	N	N	N	N	N	N	N	N	N	N	N	N	N	N	N	N	N	N	N	N	N	N
S5A_708439001	A/G	chr5A	708439001	G		G	G	G	G	G		A	A	A		G	G	G	G	G	G	G	G	G	G	G	G	G	G	G	G	G	G	G	G	G	G	G	G	G	G	G	G	G	G	G	G	G	G
S5A_708439071	T/C	chr5A	708439071	C		C	C	C	C	C		T	T	T		C	C	C	C	C	C	C	C	C	C	C	C	C	C	C	C	C	C	C	C	C	C	C	C	C	C	C	C	C	C	C	C	C	C
S5A_708439168	T/C	chr5A	708439168	C		C	C	C	C	C		T	T	T		C	C	C	C	C	C	C	C	C	C	C	C	C	C	C	C	C	C	C	C	C	C	C	C	C	C	C	C	C	C	C	C	C	C
S5A_708441830	G/A	chr5A	708441830	A		A	A	A	A	A		G	G	G		A	A	A	A	A	A	A	A	A	A	A	A	A	A	A	A	A	A	A	A	A	A	A	A	A	A	A	A	A	A	A	A	A	A
S5A_708441966	C/T	chr5A	708441966	T		T	T	T	T	T		C	C	C		T	T	T	T	T	T	T	T	T	T	T	T	T	T	T	T	T	T	T	T	T	T	T	T	T	T	T	T	T	T	T	T	T	T
S5A_708441971	C/T	chr5A	708441971	T		T	N	N	N	N		C	N	N		T	N	N	N	N	N	N	N	N	N	N	N	N	N	N	N	N	N	N	N	N	N	N	N	N	N	N	N	N	N	N	N	N	N
S5A_708441972	C/T	chr5A	708441972	T		T	N	N	N	N		C	N	N		T	N	N	N	N	N	N	N	N	N	N	N	N	N	N	N	N	N	N	N	N	N	N	N	N	N	N	N	N	N	N	N	N	N
S5A_708442122	C/G	chr5A	708442122	G		G	G	G	G	G		C	C	C		G	G	G	G	G	G	G	G	G	G	G	G	G	G	G	G	G	G	G	G	G	G	G	G	G	G	G	G	G	G	G	G	G	G
S5A_708442214	A/G	chr5A	708442214	G		G	G	G	G	G		A	A	A		G	G	G	G	G	G	G	G	G	G	G	G	G	G	G	G	G	G	G	G	G	G	G	G	G	G	G	G	G	G	G	G	G	G
S5A_708442423	T/A	chr5A	708442423	A		A	A	A	A	A		T	T	T		A	A	A	A	A	A	A	A	A	A	A	A	A	A	A	A	A	A	A	A	A	A	A	A	A	A	A	A	A	A	A	A	A	A
S5A_708442438	C/G	chr5A	708442438	G		G	G	G	G	G		C	C	C		G	G	G	G	G	G	G	G	G	G	G	G	G	G	G	G	G	G	G	G	G	G	G	G	G	G	G	G	G	G	G	G	G	G
S5A_708442899	A/G	chr5A	708442899	G		G	G	G	G	G		A	A	A		G	G	G	G	G	G	G	G	G	G	G	G	G	G	G	G	G	G	G	G	G	G	G	G	G	G	G	G	G	G	G	G	G	G
S5A_708442962	T/C	chr5A	708442962	C		C	C	C	C	C		T	T	T		C	C	C	C	C	C	C	C	C	C	C	C	C	C	C	C	C	C	C	C	C	C	C	C	C	C	C	C	C	C	C	C	C	C
S5A_708443103	A/G	chr5A	708443103	G		G	G	G	G	G		A	A	A		G	G	G	G	G	G	G	G	G	G	G	G	G	G	G	G	G	G	G	G	G	G	G	G	G	G	G	G	G	G	G	G	G	G
S5A_708443140	T/G	chr5A	708443140	G		G	G	G	G	G		T	T	T		G	G	G	G	G	G	G	G	G	G	G	G	G	G	G	G	G	G	G	G	G	G	G	G	G	G	G	G	G	G	G	G	G	G
S5A_708444123	T/C	chr5A	708444123	C		C	C	C	C	C		T	T	T		C	C	C	C	C	C	C	C	C	C	C	C	C	C	C	C	C	C	C	C	C	C	C	C	C	C	C	C	C	C	C	C	C	C
S5A_708444366	C/T	chr5A	708444366	C		T	T	C	C	C		C	C	C		T	T	T	T	T	T	T	T	T	T	T	T	T	T	T	T	T	T	T	T	T	T	T	T	T	T	T	T	T	T	T	T	T	T
S5A_708444431	T/A	chr5A	708444431	T		A	A	T	T	T		T	T	T		A	A	A	A	A	A	A	A	A	A	A	A	A	A	A	A	A	A	A	A	A	A	A	A	A	A	A	A	A	A	A	A	A	A
S5A_708444491	T/A	chr5A	708444491	T		A	N	N	N	N		T	N	N		A	N	N	N	N	N	N	N	N	N	N	N	N	N	N	N	N	N	N	N	N	N	N	N	N	N	N	N	N	N	N	N	N	N
S5A_708444610	G/C	chr5A	708444610	G		C	C	G	G	G		G	G	G		C	C	C	C	C	C	C	C	C	C	C	C	C	C	C	C	C	C	C	C	C	C	C	C	C	C	C	C	C	C	C	C	C	C
S5A_708444719	A/G	chr5A	708444719	A		G	G	A	A	A		A	A	A		G	G	G	G	G	G	G	G	G	G	G	G	G	G	G	G	G	G	G	G	G	G	G	G	G	G	G	G	G	G	G	G	G	G
S5A_708444743	A/T	chr5A	708444743	A		T	T	A	A	A		A	A	A		T	T	T	T	T	T	T	T	T	T	T	T	T	T	T	T	T	T	T	T	T	T	T	T	T	T	T	T	T	T	T	T	T	T
S5A_708445059	C/T	chr5A	708445059	C		T	T	C	C	C		C	C	C		T	T	T	T	T	T	T	T	T	T	T	T	T	T	T	T	T	T	T	T	T	T	T	T	T	T	T	T	T	T	T	T	T	T
S5A_708445183	C/T	chr5A	708445183	T		T	N	N	N	N		C	N	N		T	N	N	N	N	N	N	N	N	N	N	N	N	N	N	N	N	N	N	N	N	N	N	N	N	N	N	N	N	N	N	N	N	N
S5A_708445197	G/A	chr5A	708445197	A		A	A	A	A	A		G	G	G		A	A	A	A	A	A	A	A	A	A	A	A	A	A	A	A	A	A	A	A	A	A	A	A	A	A	A	A	A	A	A	A	A	A
S5A_708445338	T/C	chr5A	708445338	C		C	C	C	C	C		T	T	T		C	C	C	C	C	C	C	C	C	C	C	C	C	C	C	C	C	C	C	C	C	C	C	C	C	C	C	C	C	C	C	C	C	C
S5A_708445462	A/T	chr5A	708445462	T		T	T	T	T	T		A	A	A		T	T	T	T	T	T	T	T	T	T	T	T	T	T	T	T	T	T	T	T	T	T	T	T	T	T	T	T	T	T	T	T	T	T
S5A_708445592	T/C	chr5A	708445592	C		C	C	C	C	C		T	T	T		C	C	C	C	C	C	C	C	C	C	C	C	C	C	C	C	C	C	C	C	C	C	C	C	C	C	C	C	C	C	C	C	C	C
S5A_708445773	C/G	chr5A	708445773	G		G	G	G	G	G		C	C	C		G	G	G	G	G	G	G	G	G	G	G	G	G	G	G	G	G	G	G	G	G	G	G	G	G	G	G	G	G	G	G	G	G	G
S5A_708445850	C/G	chr5A	708445850	G		G	G	G	G	G		C	C	C		G	G	G	G	G	G	G	G	G	G	G	G	G	G	G	G	G	G	G	G	G	G	G	G	G	G	G	G	G	G	G	G	G	G
S5A_708445967	A/G	chr5A	708445967	G		G	G	G	G	G		A	A	A		G	G	G	G	G	G	G	G	G	G	G	G	G	G	G	G	G	G	G	G	G	G	G	G	G	G	G	G	G	G	G	G	G	G
S5A_708445990	G/A	chr5A	708445990	A		A	A	A	A	A		G	G	G		A	A	A	A	A	A	A	A	A	A	A	A	A	A	A	A	A	A	A	A	A	A	A	A	A	A	A	A	A	A	A	A	A	A
S5A_708446189	A/G	chr5A	708446189	G		G	G	G	G	G		A	A	A		G	G	G	G	G	G	G	G	G	G	G	G	G	G	G	G	G	G	G	G	G	G	G	G	G	G	G	G	G	G	G	G	G	G
a, Coordinates were based on CS RefSeq v1.0; b, SNP outside the introgressed segment; N, no SNP.
Some of the SNPs were hidden in this table because they were missing in the initial VCF file (Pont et al. 2019).
[truncated: 126 more columns]

## Sheet: Table S5
Table S5. Complete list of wheat accessions carrying T. monococcum segments. Names, EXOME_ID and accessions information were based on previous studies (He et al. 2019; Pont et al. 2019) or from the U.S. Department of Agriculture National Small Grains Collection (USDA-NSGC, https://npgsweb.ars-grin.gov/gringlobal/search).
Type	Lengtha	Number	Names or EXOME_Id	ID used in this study	Accession	Date released	Country of Origin	Habit
L1	15 Mb in CS RefSeq v1.0; adjusted to 17.5 Mb	18	PI 610750	PI 610750	PI 610750	2000	Mexico	S
			ExomeCapture-WATKINS-007295	WATKINS-007295	131679; CROATIA 9		YUGOSLAVIA	S
			ExomeCapture-DAS5-000916	DAS5-000916	29640/2*Annuello*6		AUSTRALIA	S
			ExomeCapture-WATKINS-007643	WATKINS-007643	132039; LEON 15		SPAIN	S
			ExomeCapture-WATKINS-007500	WATKINS-007500	131891; PORTUGAL 55		PORTUGAL	S
			ExomeCapture-DAS5-002173	DAS5-002173	173288; BUCK HUANCHEN		ARGENTINA	S
			ExomeCapture-DAS5-004036	DAS5-004036	PI 192595; 2181A	1950	Sweden	S
			ExomeCapture-WATKINS-007246	WATKINS-007246	131628; CHINA Sh208		CHINA	S
			ExomeCapture-WATKINS-007802	WATKINS-007802	101198; Aus28770		INDIA	S
			ExomeCapture-DAS5-001797	DAS5-001797	CItr 12345; Red Egyptian	1917	Egypt	S
			ExomeCapture-DAS5-002447	DAS5-002447	106962; HANSEN'S 131		FORMER SOVIET UNION	F
			ExomeCapture-DAS5-003084	DAS5-003084	110465; STRAMPELLI	1927	FORMER SOVIET UNION	W
			ExomeCapture-DAS5-003789	DAS5-003789	PI 350148; 771-VII/12	1969	Macedonia	S
			ExomeCapture-DAS5-003943	DAS5-003943	PI 519090; Fundulea 7-71	1971	Romania	S
			WW-020	WW-020	PALESIO	2000	Italy	F
			WW-078	WW-078	TRI 2416	1947	Albania	W
			WW-290	WW-290	114/62		Austria	W
			WW-363	WW-363	GODOLLOI 15	1957	Hungary	S
L2	6.9 Mb in CS RefSeq v1.0; adjusted to 9.5 Mb	157	Billings	Billings	PI 656843	2009	United States	W
			ArinaLrFor	ArinaLrFor	K-57737; K-57528; E-1014; AUS-21732	1981	Switzerland	W
			SY Mattis	SY Mattis	36624; CCB 08 H 023	2011	France	W
			WAWHT2046	WAWHT2046	WAWHT2046		AUSTRALIA	S
			ExomeCapture-DAS5-004603	DAS5-004603	PI 592137; TAXI	1986	United Kingdom	W
			ExomeCapture-DAS5-001850	DAS5-001850	PI 479669; Shashi	1983	Zimbabwe	S
			ExomeCapture-WATKINS-007233	WATKINS-007233	100596; Aus27411		MEXICO	S
			ExomeCapture-DAS5-004178	DAS5-004178	PI 602557; 97ARS691	1999	United States	S
			ExomeCapture-DAS5-004599	DAS5-004599	PI 565404; Tadzykskaja 13	1991	Tajikistan	W
			ExomeCapture-DAS5-003415	DAS5-003415	PI 564312; 178/89	1991	Bulgaria	S
			ExomeCapture-DAS5-003721	DAS5-003721	PI 266142; Damiano Chiesa	1960	Italy	S
			ExomeCapture-DAS5-004640	DAS5-004640	PI 415182; ZG 884/73	1977	Croatia	S
			ExomeCapture-DAS5-002299	DAS5-002299	119821; DOINA	1977	ROMANIA	W
			ExomeCapture-DAS5-002362	DAS5-002362	102351; ESTACAO	1965	PORTUGAL	S
			ExomeCapture-DAS5-003204	DAS5-003204	PI 361785; VARMA TAMMISTO	1971	DENMARK	W
			ExomeCapture-DAS5-004043	DAS5-004043	PI 192388	1950	Sweden	S
			ExomeCapture-DAS5-004624	DAS5-004624	PI 414741; Virgo	1968	Sweden	W
			ExomeCapture-DAS5-004055	DAS5-004055	PI 351968; B 359	1970	Switzerland	S
			ExomeCapture-DAS5-004156	DAS5-004156	PI 547263; Colonel	1991	United Kingdom	S
			ExomeCapture-DAS5-004389	DAS5-004389	PI 278186; Dr. Lassers Hellkorn	1962	Austria	W
			ExomeCapture-DAS5-004402	DAS5-004402	PI 339845; Etendard	1969	France	W
			ExomeCapture-DAS5-004494	DAS5-004494	PI 278190; Miana	1948	France	F
			ExomeCapture-DAS5-004495	DAS5-004495	PI 337604; Mildress	1968	Netherlands	S
			ExomeCapture-DAS5-004512	DAS5-004512	PI 167419; Nord Desprez	1945	France	W
			ExomeCapture-DAS5-004553	DAS5-004553	CItr 14351; Prima	1968	Belgium	F
			ExomeCapture-DAS5-002073	DAS5-002073	PI 410426; AVRORA	1972	FORMER SOVIET UNION	W
			ExomeCapture-DAS5-002860	DAS5-002860	122179; PODOLJANSKAJA		FORMER SOVIET UNION
			ExomeCapture-DAS5-002888	DAS5-002888	PI 418564	1973	FORMER SOVIET UNION	W
			ExomeCapture-DAS5-002899	DAS5-002899	114961; PSENICNO-PUREINYJ GIBRID 186		FORMER SOVIET UNION	W
			ExomeCapture-DAS5-002992	DAS5-002992	105570; RUSSIAN 9		FORMER SOVIET UNION
			ExomeCapture-DAS5-004338	DAS5-004338	PI 304092; Bezostaja 1	1959	RUSSIA	W
			ExomeCapture-WATKINS-007395	WATKINS-007395	131784; INDIA 316		INDIA	S
			ExomeCapture-WATKINS-007079	WATKINS-007079	131449; CROATIA 12		YUGOSLAVIA	S
			ExomeCapture-WATKINS-007452	WATKINS-007452	131843; NAVARRE 59		SPAIN	S
			ExomeCapture-DAS5-003574	DAS5-003574	PI 57145; CI 7092		Georgia	S
			ExomeCapture-WSC-8-6	WSC-8-6	PI 177943; Akova		TURKEY	S
			ExomeCapture-DAS5-003357	DAS5-003357	PI 190982; 2531	1950	Belgium	S
			ExomeCapture-DAS5-004185	DAS5-004185	PI 518791; CH4 301-7	1988	United States	S
			ExomeCapture-DAS5-004333	DAS5-004333	PI 361721; Bayonete	1971	Denmark	W
			ExomeCapture-DAS5-001672	DAS5-001672	PI 531190; Ning 8319	1989	China	S
			ExomeCapture-WATKINS-007212	WATKINS-007212	131592; CHINA 20		China	S
			ExomeCapture-DAS5-004455	DAS5-004455	PI 278566; Joss	1966	France	W
			ExomeCapture-DAS5-003493	DAS5-003493	PI 361813; DN-2269	1971	Denmark	S
			ExomeCapture-DAS5-003494	DAS5-003494	PI 361826; DN-2297	1971	Denmark	S
			ExomeCapture-DAS5-003423	DAS5-003423	PI 564363	1991	Bulgaria	S
			ExomeCapture-DAS5-000298	DAS5-000298	33384/yitpi*50;		AUSTRALIA	S
			ExomeCapture-DAS5-000102	DAS5-000102	30269/annuello*13		AUSTRALIA	S
			ExomeCapture-DAS5-003915	DAS5-003915	PI 338388; C 517	1968	Poland	S
			ExomeCapture-DAS5-004489	DAS5-004489	PI 404008; Maris Huntsman	1971	United Kingdom	W
			ExomeCapture-DAS5-004288	DAS5-004288	PI 436435; 403		Chile	W
			ExomeCapture-DAS5-003731	DAS5-003731	PI 383988; Furutsu Masari	1956	Japan	S
			ExomeCapture-DAS5-002700	DAS5-002700	100483; LUTESCENS ALEF 3254		FORMER SOVIET UNION
			ExomeCapture-WATKINS-007684	WATKINS-007684	132082; NAVARRE 72		SPAIN	S
			ExomeCapture-DAS5-000291	DAS5-000291	33384/yitpi*1		AUSTRALIA	S
			ExomeCapture-DAS5-004343	DAS5-004343	PI 191304; Bledor	1946	Belgium	W
			ExomeCapture-DAS5-003370	DAS5-003370	PI 348360; 69Z6.532	1940	Belgium	S
			WW-001	WW-001	LEEDS		France	W
			WW-002	WW-002	STADIUM		France	W
			WW-003	WW-003	CALISOL		France	W
			WW-007	WW-007	LITHIUM		France	W
			WW-012	WW-012	DEKAN	1999	Germany	W
			WW-013	WW-013	KWS MAGIC		Germany	W
			WW-018	WW-018	KWS CHAMSIN	2008	Germany	S
			WW-021	WW-021	TIEPOLO	2009	Italy	W
			WW-028	WW-028	MARTONVASARI 9KR1	1996	Hungary	W
			WW-032	WW-032	CONQUEROR	2010	United Kingdom	W
			WW-041	WW-041	ALDRIC	2007	France	W
			WW-043	WW-043	INSPIRATION	2007	DE/F/DK	W
			WW-047	WW-047	RIMBAUD	2009	France	W
			WW-048	WW-048	ALCHEMY	2006	United Kingdom	W
			WW-049	WW-049	BROMPTON	2005	United Kingdom	W
			WW-050	WW-050	CLAIRE	1999	United Kingdom	W
			WW-057	WW-057	CHANCELIER		France
			WW-058	WW-058	AMI		France
			WW-060	WW-060	KALTOP		Germany
			WW-061	WW-061	PAUILLAC		France
			WW-067	WW-067	SIBILLA		Italy
			WW-071	WW-071	ARTICO	2000	France
			WW-081	WW-081	CHINESISCHER WEIZEN	1982	China	W
			WW-082	WW-082	CRVENA ZVESDA	1969	Yugoslavia	W
			WW-094	WW-094	SPERLINGS BUHLENDORFER	1957	Germany	W
			WW-095	WW-095	LI-CHO Nr. 3	1966	China	W
			WW-099	WW-099	FALCO	1964	Germany	W
			WW-106	WW-106	DRAEGERS DICKKOPF	1946	Germany	W
			WW-108	WW-108	SMOGGER		USA	W
			WW-113	WW-113	JACOB CATS	1972	South Africa	W
			WW-115	WW-115	SHIREFFS DICKKOPF	1997	Germany	W
			WW-118	WW-118	WIETFELDS FLETTMARER LAND HEIDEFURST	1961	Germany	W
			WW-122	WW-122	HAIDENBURGER LANDWEIZEN	1957	Germany	W
			WW-123	WW-123	KURSAS	1960	Latvia	W
			WW-125	WW-125	CAMPEADOR		Spain	W
			WW-131	WW-131	VILLA GLORI		Italy	W
			WW-134	WW-134	MADIF 20		Italy	W
			WW-136	WW-136	CONTE MARZOTTO		Italy	W
			WW-137	WW-137	SAN PROSPERO		Italy	W
			WW-145	WW-145	ZDZISLAWKA		Poland	W
			WW-150	WW-150	RITMO	1993	Germany
			WW-151	WW-151	BRANDO	2000	France
			WW-152	WW-152	RECITAL	1986	France
			WW-153	WW-153	CONTUR		Denmark
			WW-154	WW-154	APACHE	1999	France
			WW-155	WW-155	MONTY		United Kingdom
			WW-158	WW-158	SPERBER	1982	Germany
			WW-161	WW-161	INTERET	2007	France
			WW-162	WW-162	SOGOOD	2006	France
			WW-163	WW-163	FRUMENT	2006	Denmark
			WW-165	WW-165	HEREFORD		Denmark
			WW-169	WW-169	INSPIRATION	2007	Germany
			WW-190	WW-190	PEHLIVAN	1998	Turkey	W
			WW-226	WW-226	IG 126331		Armenia	S
			WW-271	WW-271	RECHBERG'S FRUHER DINKEL		Germany
			WW-278	WW-278	BAROK	2008	France	W
			WW-281	WW-281	3716-1		Bulgaria	W
			WW-291	WW-291	CH73052		Switzerland	W
			WW-293	WW-293	DI6402-34-2-4		France	W
			WW-296	WW-296	HIVERNAL	1962	France	W
			WW-297	WW-297	K1898-9/L200-6		Bulgaria	W
			WW-306	WW-306	ORFIELD	1997	France	W
			WW-309	WW-309	YUMAI-34		China	W
			WW-311	WW-311	2838-39		Bulgaria	S
			WW-318	WW-318	AIFENG-4	1971	China	W
			WW-319	WW-319	AMIFORT	1991	France	S
			WW-322	WW-322	ARGENT	1979	United Kingdom	W
			WW-323	WW-323	ARTOIS-DESPREZ	1957	France	S
			WW-326	WW-326	BAIONETTE-I		Italy	W
			WW-327	WW-327	BALKAN	1979	Yugoslavia	S
			WW-329	WW-329	BEL ET BON		France	W
			WW-332	WW-332	BIRGITTA	1960	Sweden	W
			WW-339	WW-339	CENAD 512	1958	Romania	W
			WW-340	WW-340	CEREALOR	1964	France	S
			WW-342	WW-342	CORIN	1976	United Kingdom	S
			WW-345	WW-345	D130-63		Poland	W
			WW-346	WW-346	DANUBIA	1984	Czechia	S
			WW-349	WW-349	DIANA II	1967	Czechia	W
			WW-350	WW-350	DNEPROVSKAIA		Ukraine	W
			WW-351	WW-351	DRAGON	1967	France	W
			WW-352	WW-352	DRAVA	1980	Croatia	W
			WW-362	WW-362	GK-SZÖKE	1985	Hungary	W
			WW-364	WW-364	GRANAROLO	1973	Italy	W
			WW-375	WW-375	JUFY II	1954	Belgium	S
			WW-389	WW-389	MEDRA/AURORA//HOHENTURM/DINA		Poland	S
			WW-396	WW-396	N67M2		Israel	W
			WW-398	WW-398	NONG DA NO.141	1982	China	W
			WW-415	WW-415	ROUGE DE MARCHISSY	1929	Switzerland	S
			WW-423	WW-423	TRIGO DE MONTE		Spain	W
			WW-424	WW-424	TURDA 81-77	1984	Romania	W
			WW-426	WW-426	VALDOR	1956	France	S
			WW-436	WW-436	HOPEA	1936	Finland	W
			WW-440	WW-440	FRUH WEIZEN		Germany	S
			WW-441	WW-441	VOLT	1994	Hungary	W
			WW-442	WW-442	ORNICAR	1998	France	W
			WW-448	WW-448	HANA	1985	Czechia	W
			WW-450	WW-450	EQUINOX	1995	United Kingdom	W
			WW-451	WW-451	HAMAC	2001	Netherlands	S
			WW-482	WW-482	GHURKA	1924	Australia	S
			WW-492	WW-492	FAVORI		France
			WW-510	WW-510	WC742		Algeria
L3	10.7 Mb in CS RefSeq v1.0; adjusted to 10.2 Mb	8	ExomeCapture-DAS5-004364	DAS5-004364	CItr 6698;	1921	Canada	W
			ExomeCapture-DAS5-004545	DAS5-004545	PI 338533; Pindos	1965	Greece	W
			ExomeCapture-WATKINS-007248	WATKINS-007248	131630; CHINA Sh211		CHINA	S
			ExomeCapture-DAS5-004529	DAS5-004529	PI 619381; NWX008094	2001	United States	F
			ExomeCapture-DAS5-004531	DAS5-004531	PI 619383; NWX008109		United States	S
			ExomeCapture-DAS5-004527	DAS5-004527	PI 619379; NWX008075	2001	United States	F
			WW-085	WW-085	EGYPTIAN	1961	Egypt	W
			WW-417	WW-417	SEU SEUN 27	1936	Korea	W
L4	7.2 Mb in CS RefSeq v1.0; adjusted to 7 Mb	6	ExomeCapture-DAS5-002864	DAS5-002864	131868; Aus27942		POLAND
			ExomeCapture-DAS5-002878	DAS5-002878	131880; Aus27954		POLAND
			ExomeCapture-WATKINS-007423	WATKINS-007423	131814; Aus27888		ITALY
			WW-127	WW-127	TRI 1763		Albania	W
			WW-334	WW-334	BLONDYNKA	1920	Poland	W
			WW-407	WW-407	ULYANOVSKAYA	1976	Russia	W
L5	11.6 Mb in CS RefSeq v1.0; adjusted to 14.3 Mb	33	ExomeCapture-DAS5-002610	DAS5-002610	123449; KORALL		RUSSIA
			ExomeCapture-DAS5-002330	DAS5-002330	PI 323470; EKA NOWA	1962	POLAND	W
			ExomeCapture-WATKINS-007084	WATKINS-007084	100438; Aus27253		AUSTRALIA	S
			ExomeCapture-DAS5-002416	DAS5-002416	PI 404236; GRAECUM 114	1973	FORMER SOVIET UNION	S
			ExomeCapture-DAS5-002642	DAS5-002642	115762; KUBANSKAJA 29		FORMER SOVIET UNION
			ExomeCapture-DAS5-003116	DAS5-003116	117356; TIMIRIASEV 2453		FORMER SOVIET UNION
			ExomeCapture-DAS5-003205	DAS5-003205	131955; VARNA 11		BULGARIA	W
			ExomeCapture-DAS5-002943	DAS5-002943	131902; RUMANIA 11		ROMANIA
			ExomeCapture-WATKINS-007697	WATKINS-007697	132095; PERSIA 3		IRAN	S
			ExomeCapture-WATKINS-007170	WATKINS-007170	131548; AZERBAIJAN W1355		AZERBAIJAN	S
			ExomeCapture-DAS5-003174	DAS5-003174	131948; USSR W94454		FORMER SOVIET UNION
			ExomeCapture-DAS5-003244	DAS5-003244	131973; YENISEI W43320		FORMER SOVIET UNION
			ExomeCapture-DAS5-003175	DAS5-003175	131949; USSR W94455		FORMER SOVIET UNION
			ExomeCapture-DAS5-003163	DAS5-003163	131944; UKRAINE W94508		FORMER SOVIET UNION
			ExomeCapture-WATKINS-007174	WATKINS-007174	131552; BELGRADE 10		YUGOSLAVIA	S
			ExomeCapture-DAS5-003484	DAS5-003484	PI 428644; Detenicka Cervena Vouska	1948	Czech Republic	S
			ExomeCapture-WATKINS-007033	WATKINS-007033	131334; SMYRNA 17		TURKEY	S
			ExomeCapture-WATKINS-007803	WATKINS-007803	132270; Aus28824		YUGOSLAVIA	S
			ExomeCapture-DAS5-002090	DAS5-002090	101862; Aus1865		HUNGARY
			ExomeCapture-WATKINS-007096	WATKINS-007096	131474; DIOSEQ 1		UNKNOWN	S
			WW-084	WW-084	BEJ SZI 3	1966	China	W
			WW-087	WW-087	KARCAGI 1042	1955	Hungary	W
			WW-088	WW-088	MINDENES	1955	Hungary	W
			WW-089	WW-089	BANKUTI 1201	1955	Hungary	W
			WW-090	WW-090	ODVOS 116	1975	Romania	W
			WW-096	WW-096	NJEMERTSCH TRIUMPH BEGRANNTER ROTER VERBESSERTER	1961	Ukraine	W
			WW-324	WW-324	AUSTRO BANKUT	1919	Austria	S
			WW-328	WW-328	BARBU DU FINISTERE		France	W
			WW-330	WW-330	BELLYEI-590		Hungary	W
			WW-365	WW-365	GRANIT	1978	Russia	S
			WW-385	WW-385	MALGORZATKA UDYCKA	1958	Poland	S
			WW-409	WW-409	P4523-80		Austria	S
			WW-507	WW-507	WC637		Turkey
L6	12 Mb in CS RefSeq v1.0; adjusted to 14.7 Mb	3	ExomeCapture-WATKINS-007017	WATKINS-007017	100215; Aus26558		AUSTRALIA	S
			ExomeCapture-WATKINS-007445	WATKINS-007445	131836; NAVARRE 41		SPAIN	S
			ExomeCapture-WATKINS-007455	WATKINS-007455	131846; NAVARRE 71		SPAIN	S
L7	11.9 Mb in CS RefSeq v1.0; adjusted to 14.6 Mb	1	ExomeCapture-WATKINS-007430	WATKINS-007430	131821; LEON 9		SPAIN	S
L8	11.3 Mb in CS RefSeq v1.0; adjusted to 14 Mb	1	ExomeCapture-WSC-8-3	WSC-8-3	PI 245368; Criollo Santa Irene		GUATEMALA	S
L9	9.3 Mb in CS RefSeq v1.0; adjusted to 12.1 Mb	4	ExomeCapture-DAS5-004342	DAS5-004342	PI 191272; Blanc Precoce	1930	Belgium	W
			ExomeCapture-WATKINS-007446	WATKINS-007446	100819; Aus27911		UNKNOWN
			WW-333	WW-333	BLANC PRECOCE	1930	Switzerland	W
			WW-468	WW-468	CROISEMENT 268	1929	Switzerland	F
L10	9.1 Mb in CS RefSeq v1.0; adjusted to 11.9 Mb	3	ExomeCapture-DAS5-002359	DAS5-002359	114940; ERYTHROSPERMUM 917	1929	FORMER SOVIET UNION	W
			ExomeCapture-DAS5-002663	DAS5-002663	114275; LGOVSKAIA 873		FORMER SOVIET UNION	W
			WW-355	WW-355	FERRUGINEUM		Russia	W
L11	7.5 Mb in CS RefSeq v1.0; adjusted to 10.2 Mb	3	ExomeCapture-DAS5-003346	DAS5-003346	PI 254834; Drauhefener Kolben		Austria	S
			ExomeCapture-DAS5-004571	DAS5-004571	PI 632399; NY88024-117	2001	United States	W
			WW-112	WW-112	TRI 14906	1985	Poland	W
L12	7.1 Mb in CS RefSeq v1.0; adjusted to 9.7 Mb	18	WW-005	WW-005	FORZOR		France	W
			WW-009	WW-009	KWS DACANTO		Germany	W
			WW-015	WW-015	KW 11116-09		Germany	W
			WW-030	WW-030	KWS SANTIAGO	2011	United Kingdom	W
			WW-033	WW-033	CORDIALE	2004	United Kingdom	W
			WW-036	WW-036	ACTROS	2005	DE/DK	W
			WW-037	WW-037	AGUILA	2005	France	W
			WW-038	WW-038	AKRATOS	2004	Germany	W
			WW-042	WW-042	GLOBAL	2009	Germany	W
			WW-056	WW-056	WELFORD	2004	United Kingdom	W
			WW-062	WW-062	QUEBON		France
			WW-103	WW-103	MADO	1961	Netherlands	W
			WW-105	WW-105	VIRTUE	1980	UNKNOWN	W
			WW-164	WW-164	ROSARIO	2004	France
			WW-167	WW-167	EPHOROS	2004	France
			WW-317	WW-317	ADULAR	1986	Germany	W
			WW-499	WW-499	WC324		China
			WW-500	WW-500	WC325		United Kingdom
L13	2.5 Mb in CS RefSeq v1.0; adjusted to 2.2 Mb	1	WW-304	WW-304	NAVARRO 150		Spain	W
L14	1.6 Mb in CS RefSeq v1.0; adjusted to 1.6 Mb	1	WW-404	WW-404	OGOSTA	1978	Bulgaria	S
a, lengths were estimated using CS RefSeq v1.0 coordinates and the 9.5 Mb T. monococcum segment estimated from the ArinaLrFor genome.

## Sheet: Table S6
Table S6. Conversion events 5AmL - 5AL defined as at least two adjacent SNPs (< 4 kb apart) and all of them identical to T. aestivum alleles. Raw data are provided in Table S3 (He et al. 2019) and Table S4 (Pont et al. 2019). Coordinates were based on CS RefSeq v1.0.
Events	Class (type)	Start (bp)	End (bp)	Apart (bp)	Number of SNPs	SNPs in T. aestivum	Accessions
Event1	L1/L2/L9	708444366	708445059	693	7	7	Table S3: L1: DAS5-004036, WATKINS-007246, WATKINS-007802, DAS5-001797, DAS5-002447, DAS5-003084, DAS5-003943, DAS5-003789; L2: DAS5-003731; L9: WATKINS-007446; Table S4: L1: WW-078, WW-290, WW-363; L2: WW-190
Event2	L2	708441966	708441972	6	3	3	Table S3: L2: DAS5-004640, DAS5-003574, DAS5-003915
Event3	L1/L2/L5/L9	708414164	708414167	3	2	2	Table S3: L1: WATKINS-007500; L2: DAS5-003574, DAS5-003915; L5: DAS5-002416; L9: WATKINS-007446.
Event4	L1/L2	707805604	707809418	3814	5	5	Table S3: L1: DAS5-002362, WATKINS-007452; Table S4: L1: WW-363; L2: WW-106, WW-118, WW-155, WW-322, WW-364, WW-492
Event5	L1/L2/L5	707825634	707826455	821	2	2	Table S3: L1: WATKINS-007500; L2: DAS5-002362, WATKINS-007452; L5: WATKINS-007803; Table S4: L1: WW-363; L2: WW-106, WW-118, WW-155, WW-322, WW-364, WW-492
Event6	L2	704950343	704950389	46	2	2	Table S3: L2: DAS5-003423
Event7	L2/L7	704833717	704833733	16	2	2	Table S3: L2: DAS5-001850, DAS5-003415, DAS5-004402, WSC-8-6; L7: WATKINS-007430.
Event8	L5	704345298	704345336	38	3	3	Table S3: L5: DAS5-002610
Event9	L5	701070983	701070986	3	2	2	Table S3: L5: DAS5-003484.
Event10	L5	700350114	700350179	65	3	3	Table S3: L5: WATKINS-007697
Event11	L5	699469814	699469832	18	2	2	Table S3: L5: DAS5-003484

## Sheet: Table S7
Table S7. Frequency of the T. monococcumtranslocation segments in different continents. The first wheat panel includes 982 hexaploid genotypes (He et al. 2019), and the second panel includes 460 hexaploid accessions (Pont et al. 2019). A total of 252 wheat accessions carrying T. monococcum-wheat translocations were identified from these two panels.
Continent	Country	Accession with T. monococcum tranlocated segment	Total accessions	Proportion
Europe	France	37	297 (first panel) + 284 (second panel)	First panel: 71/297=23.9%. Second panel: 129/284=45.4%. Average: 200/581=34.4%
	Germany	20
	Former Soviet Union	17
	United Kingdom	15
	Italy	11
	Spain	9
	Poland	10
	Hungary	9
	Bulgaria	7
	Denmark	7
	Switzerland	5
	Romania	6
	Russia	5
	Belgium	6
	Yugoslavia	6
	Sweden	4
	Austria	5
	Czech Republic	4
	Netherlands	3
	Portugal	2
	Croatia	2
	Ukraine	2
	Albania	2
	DE/F/DK	2
	Greece	1
	Macedonia	1
	Finland	1
	Latvia	1
North America	United States	7	102 (first panel) + 22 (second panel)	First panel: 9/102=8.8%; Second panel: 1/22=4.5%; Average proportion: 10/124=8.1%
	Mexico	1
	Canada	1
	Guatemala	1
Asia	China	11	165 (first panel) + 118 (second panel)	First panel: 13/165=7.9%; Second panel: 12/118=10.2%; Average proportion: 25/283=8.8%
	Turkey	4
	India	2
	Georgia	1
	Tajikistan	1
	Japan	1
	Iran	1
	Azerbaijan	1
	Israel	1
	Armenia	1
	South Korea	1
Oceania	Australia	7	236 (first panel) + 6 (second panel)	First panel: 6/236=2.5%; Second panel: 1/6=16.6%; Average proportion: 7/242=2.9%
Africa	Egypt	2	85 (first panel) + 19 (second panel)	First panel: 2/85=2.4%; Second panel: 3/19=15.8%; Average proportion: 5/104=4.8%
	Zimbabwe	1
	Algeria	1
	South Africa	1
South America	Chile	1	88 (first panel) + 6 (second panel)	First panel: 2/88=2.3%; Second panel: 0/6=0; Average proportion: 2/94=2.1%
	Argentina	1
UNKNOWN	UNKNOWN	3	9 (first panel) + 5 (second panel)	First panel: 2/9=22.2%; Second panel: 1/5=20%; Average proportion: 3/14=21.4

## Sheet: Table S8
Table S8. Frequency of the 5AmL. 5AL translocation within four historical groups. Accessions used to estimate the frequencies are from the 1,000 wheat exomes project (He et al. 2019) and the 500 exomes project (Pont et al. 2019). Accessions without released years were excluded in this table.
Historical groups	The first panel (He et al. 2019)			The second panel (Pont et al. 2019)			Combined panels
	No. of accessions	Carrying T. m. segment	Proportion	No. of accessions	Carrying T. m. segment	Proportion	No. of accessions	Carrying T. m. segment	Proportion
Group I: before 1930	312	5	0.016	54	6	0.111	366	11	0.03
Group II: 1931-1960	30	13	0.433	63	17	0.269	93	30	0.322
Group III: 1961-1990	68	26	0.382	100	34	0.34	168	60	0.357
Group IV: after 1991	14	8	0.571	82	38	0.463	96	46	0.479

## Sheet: Table S9
Table S9. Pedigree analysis were undertaken in 257 wheat accessions with translocations. Pedigree were obtained from the database: http://www.wheatpedigree.net/. Parental lines that have LV-MEDITERRANEAN (Mediterranean) in its pedigree are marked in red. The genotype indicated in red in the pedigree is the one that has LV-MEDITERRANEAN (Mediterranean) in its pedigree.
ID used in this study	Accession or Name	Pedigree	Further parsing
PI 610750	PI 610750	CROC-1//(TR.HS-205)TR.TG/TR.TA/3/KAUZ	TOHOKU-34: MEDITERRANEAN
DAS5-000916	29640/2*Annuello*6	Aus29640/2*Annuello	WISCONSIN-SUPREMO: MEDITERRANEAN
DAS5-002173	173288; BUCK HUANCHEN	CHUM#18/BAU/3/Buck Guarani//CHUM#18/BAU	TOHOKU-34: MEDITERRANEAN
DAS5-004036	PI 192595; 2181A	KRON/STANDARD	MEDITERRANEAN
DAS5-001797	CItr 12345; Red Egyptian	LV-EGY
DAS5-003084	110465; STRAMPELLI	LIBERO//SAN-PASTORE-14/JACOMETTI-49	SQUAREHEAD: MEDITERRANEAN
DAS5-003943	PI 519090; Fundulea 7-71	NEUZUCHT-14-44/BEZOSTAYA-1	(S) MEDITERRANEAN
WW-020	PALESIO	PANDAS/RECITAL	TOHOKU-34: MEDITERRANEAN
WW-363	GODOLLOI-15	GODOLLOI-15
Billings	PI 656843	N566/OK94P597	MEDITERRANEAN
ArinaLrFor	K-57737; K-57528; E-1014; AUS-21732	MOISSON/ZENITH	MEDITERRANEAN
DAS5-004603	PI 592137; TAXI	Virtue/Baron	CAPPELLE-DESPREZ or HYBRIDE-DU-JONCQUOIS: MEDITERRANEAN
DAS5-001850	PI 479669; Shashi	F1518 (Mexico)//Kafue/Mara 13D	TOHOKU-34: MEDITERRANEAN
DAS5-004178	PI 602557; 97-ARS-691	Tres/5/Ae. ventricosa/T. durum//13*Selkirk(NDM6)/3/4*Tyee/4/6*Tres.	TOHOKU-34: MEDITERRANEAN
DAS5-004599	PI 565404; Tadzykskaja 13	Fortunato/Irody-1006	SQUAREHEAD: MEDITERRANEAN
DAS5-003721	PI 266142; Damiano Chiesa	Rieti/Wilhelmina//Akagomughi	(S) MEDITERRANEAN
DAS5-004640	PI 415182; ZG 884/73	Zg 6877-61/T. timpheevii//Abondanza	TOHOKU-34 or SQUAREHEAD: MEDITERRANEAN
DAS5-002299	119821; DOINA	ETOILE-DE-CHOISY/MONON	(S) MEDITERRANEAN
DAS5-002362	102351; ESTACAO	LV-LISSABON
DAS5-003204	PI 361785; VARMA TAMMISTO	SVEA/LV-FIN	LV-MEDITERRANEAN
DAS5-004043	PI 192388	Pansar II/0921	LV-MEDITERRANEAN
DAS5-004624	PI 414741; Virgo	Demeter/Virtus//Odin	MEDITERRANEAN
DAS5-004055	PI 351968; B 359	Svenno/263.25-2
DAS5-004156	PI 547263; Colonel	Guardian sib/Moulin	TOHOKU-34: MEDITERRANEAN
DAS5-004389	PI 278186; Dr. Lassers Hellkorn	Thatcher/Kronen	MEDITERRANEAN
DAS5-004402	PI 339845; Etendard	Mon Desir/Warren//PLM 1/Vilmorin 27/3/Moyencourt/Goldendrop/4/Florence Aurore/Institut Agronomique/5/Bankut/Chanteclair/Etoile de Choisy	SQUAREHEAD: MEDITERRANEAN
DAS5-004494	PI 278190; Miana	Institut Agronomique/Hybride de Bersee	(S) MEDITERRANEAN
DAS5-004495	PI 337604; Mildress	Riebesel 57-41/3*Heines VII	LV-MEDITERRANEAN
DAS5-004512	PI 167419; Nord Desprez	Vilmorin 27/Hybride du Joncquois	LV-MEDITERRANEAN
DAS5-004553	CItr 14351; Prima	Pansar III//Lingee XVIII de Tresor/Italo Giglioli	LV-MEDITERRANEAN
DAS5-002073	PI 410426; AVRORA	LUTESCENS-314-h-147/BEZOSTAYA-1	(S) MEDITERRANEAN
DAS5-002888	PI 418564	BEZOSTAYA-1/ODESSKAYA-16	(S) MEDITERRANEAN
DAS5-004338	PI 304092; BEZOSTAYA-1	Lutescens 17/Skorospelka 2	LV-MEDITERRANEAN
DAS5-003357	PI 190982; 2531	LV-Zaragoza
DAS5-001672	PI 531190; Ning 8319	Ning mai 4/Olesen (F1)//Alondra Sib/Yang mai 3 (F1),F6	TOHOKU-34: MEDITERRANEAN
DAS5-004455	PI 278566; Joss	Cambier 194/Tadepi//Cappelle	MEDITERRANEAN
DAS5-000298	33384/yitpi*50;	Aus33384/yitpi	TOHOKU-34: MEDITERRANEAN
DAS5-000102	30269/annuello*13	Aus30269/annuello	WISCONSIN-SUPREMO: MEDITERRANEAN
DAS5-003915	PI 338388; C-517	ETOILE-DE-CHOISY/WYSOKOLITEWKA-SZTYWNOSLOMA//DANKOWSKA-BIALA	MEDITERRANEAN
DAS5-004489	PI 404008; Maris-Huntsman	Cappelle Desprez*4/Hybrid 46//2*Professeur Marchal	MEDITERRANEAN
DAS5-003731	PI 383988; Furutsu-Masari	Tohoku 78/Norin 39	MEDITERRANEAN
DAS5-000291	33384/yitpi*1	Aus33384/yitpi	TOHOKU-34: MEDITERRANEAN
DAS5-004343	PI 191304; Bledor	BENOIST-40/PROFESSEUR-DELOS	LV-MEDITERRANEAN
DAS5-004545	PI 338533; Pindos	Katranitsa/Qualiti/Rieti
DAS5-004529	PI 619381; NWX008094	Bai Huo Mai/Ike	MEDITERRANEAN
DAS5-004527	PI 619379; NWX008075	Bai Huo/Kanto 107//Ike	MEDITERRANEAN
DAS5-002610	123449; KORALL	KHARKOVSKAYA-1/OVIACHIC-65(F2)//KHARKOVSKAYA-1	TOHOKU-34: MEDITERRANEAN
DAS5-002330	PI 323470; EKA-NOWA	EKA/MALGORZATKA-UDYCKA	SQUAREHEAD: MEDITERRANEAN
DAS5-002416	PI 404236; GRAECUM 114	LUTESCENS-62/AG.GL
DAS5-004342	PI 191272; Blanc Precoce	LV-FRA
DAS5-003346	PI 254834; Drauhefener Kolben	BIELERS-EDELEPP/DR-LASSERS-KOLBEN	SQUAREHEAD: MEDITERRANEAN
DAS5-004571	PI 632399; NY88024-117	(S)MIX:79052/KLEIBER//HOUSER/3/HOUSER+79053/HOUSER//KLEIBER/HOUSER+79054/HOUSER//HOUSER/KLEIBER+79055/HOUSER//KLEIBER/3/HOUSER+79056/HOUSER//HOUSER/KLEIBER+79057/HOUSER//KLEBER/3/HOUSER+59076/KLEIBER//HOUSER/3/GENEVA+59077/H//K/3/G
WW-001	LEEDS	ROBIGUS/ISTABRAQ	TOHOKU-34: MEDITERRANEAN
WW-013	KWS MAGIC	310010/CUBUS	CAPPELLE-DESPREZ: MEDITERRANEAN
WW-021	TIEPOLO	ORACLE/CALODINE	CAPPELLE-DESPREZ: MEDITERRANEAN
WW-032	CONQUEROR	ROBIGUS/EQUINOX	CAPPELLE-DESPREZ: MEDITERRANEAN
WW-041	ALDRIC	ALDRIC
WW-043	INSPIRATION	INSPIRATION
WW-048	ALCHEMY	CLAIRE//(WW-24)CONSORT/WOODSTOCK	CAPPELLE-DESPREZ or TOHOKU-34: MEDITERRANEAN
WW-049	BROMPTON	CWW-92-1/CAXTON	CAPPELLE-DESPREZ or TOHOKU-34: MEDITERRANEAN
WW-050	CLAIRE	WASP/FLAME	CAPPELLE-DESPREZ: MEDITERRANEAN
WW-057	CHANCELIER	MMG-7364-4/FESTIVAL
WW-058	AMI	GALA,FRA/54/FLEURON	CAPPELLE-DESPREZ: MEDITERRANEAN
WW-060	KALTOP	DI-84077/MOULIN//H-209
WW-061	PAUILLAC	PAUILLAC
WW-067	SIBILLA	HAHNZ/PARULA//CM-90320-A-1B-4Y-0B	TOHOKU-34: MEDITERRANEAN
WW-071	ARTICO	ARTICO
WW-094	SPERLINGS BUHLENDORFER	(S)BESELERS-DICKKOPF-III	LV-MEDITERRANEAN
WW-099	FALCO	MINISTER/LOVINK	LV-MEDITERRANEAN
WW-108	SMOGGER	SMOGGER
WW-113	JACOB CATS	ESSEX-GLADKAF/WILHELMINA	LV-MEDITERRANEAN
WW-115	SHIREFFS DICKKOPF	(S)SQUAREHEAD	LV-MEDITERRANEAN
WW-123	KURSAS	LV-KURZEME/(SWE)SOL
WW-125	CAMPEADOR	CAMPEADOR
WW-131	VILLA GLORI	RIETI/WILHELMINA//AKAKOMUGI	LV-MEDITERRANEAN
WW-134	MADIF 20	MARA/FORTUNATO	MEDITERRANEAN
WW-136	CONTE MARZOTTO	IMPETO/MARA	MEDITERRANEAN
WW-137	SAN PROSPERO	SAN-PASTORE/GENEROSO//GENEROSO	SQUAREHEAD: MEDITERRANEAN
WW-145	ZDZISLAWKA	OLZA/OSTKA-GORCZANSKA//OLZA	MEDITERRANEAN
WW-150	RITMO	MARIS-HOBBIT/LINE-1320//WIZARD,GBR/3/MARIS-MARKSMAN/VIRTUE	CAPPELLE-DESPREZ: MEDITERRANEAN
WW-151	BRANDO	CADENZA/LYNX//LYNX	CAPPELLE-DESPREZ: MEDITERRANEAN
WW-152	RECITAL	MEXIQUE-267(R-267)/9369	TOHOKU-34 or EXTRA-SQUAREHEAD-II: MEDITERRANEAN
WW-153	CONTUR	CONTRA/URBAN	CAPPELLE-DESPREZ: MEDITERRANEAN
WW-154	APACHE	AXIAL/NRPB-84-4233	CAPPELLE-DESPREZ: MEDITERRANEAN
WW-155	MONTY	ROBIGUS/NFC-10035
WW-158	SPERBER	ROBERT/MERLIN,AUS//KORMORAN	CAPPELLE-DESPREZ or EXTRA-SQUAREHEAD-II: MEDITERRANEAN
WW-163	FRUMENT	SOLIST/DEBEN	CAPPELLE-DESPREZ: MEDITERRANEAN
WW-190	PEHLIVAN	BEZOSTAYA-1/TEVERE/5/CENTRIFEN/BEZOSTAYA-1//SUWEON-92/CI-13645/3/NAINARI-60/4/(SIB)EMU	TOHOKU-34 or SQUAREHEAD: MEDITERRANEAN
WW-271	RECHBERG'S FRUHER DINKEL	RECHBERGS-FRUHER-DINKEL
WW-296	HIVERNAL	VILMORIN-27/ILE-DE-FRANCE//SQUAREHEAD	LV-MEDITERRANEAN
WW-309	YUMAI-34	AIFENG-3//MENGXIAN-201/NEUZUCHT/3/YUMAI-2	MENTANA: LV-MEDITERRANEAN
WW-318	AIFENG-4	XIANNONG-39/58-18-2//FENGCHAN-3	SQUAREHEAD: MEDITERRANEAN
WW-323	ARTOIS-DESPREZ	BLE-DES-DOMES/PEVELE	LV-MEDITERRANEAN
WW-327	BALKAN	BACKA/BEZOSTAYA-1//MIRONOVSKAYA-808/3/NS-433/4/SKOROSPELKA-35	FULTZ: LV-MEDITERRANEAN
WW-329	BEL ET BON	BELLEVUE/CAPPELLE-DESPREZ	LV-MEDITERRANEAN
WW-332	BIRGITTA	EXTRA-SQUAREHEAD-II/TYSTOFTE-SMAAH	LV-MEDITERRANEAN
WW-339	CENAD 512	KOOPERATORKA/BANKUTI-1205
WW-340	CEREALOR	K-3/HATIF-INVERSABLE/3/K-3/HATIF-INVERSABLE//LIBERATOR/4/PRECOCE-DE-JUILLET/ZANDA	MEDITERRANEAN
WW-342	CORIN	C-102(ST-102)/TADORNA,NLD	EXTRA-SQUAREHEAD-II: MEDITERRANEAN
WW-346	DANUBIA	AVRORA/SO-985//PD-5517	FULTZ: LV-MEDITERRANEAN
WW-349	DIANA II	HODONINSKA-HOLICE/HEINES-KOGA/3/CARSTENS-V/HODONINSKA-OSINATKA//HEINES-KOGA	SQUAREHEAD: MEDITERRANEAN
WW-351	DRAGON	MAGDALENA,FRA/CAPPELLE-DESPREZ	MEDITERRANEAN
WW-352	DRAVA	ZLATNA-DOLINA/GALLINI	SQUAREHEAD: MEDITERRANEAN
WW-364	GRANAROLO	CAMPODORE//FUNO/SAN-PASTORE	SQUAREHEAD: MEDITERRANEAN
WW-375	JUFY II	JUBILE/FYLGIA	MEDITERRANEAN
WW-424	TURDA 81-77	BEZOSTAYA-2/SAVA	SQUAREHEAD: MEDITERRANEAN
WW-426	VALDOR	PROVIDENCE/?
WW-436	HOPEA	RUSKEA/MARQUIS
WW-441	VOLT	LILLA/MV-8	FULCASTER: MEDITERRANEAN
WW-442	ORNICAR	RECITAL/FIDEL//CORDIAL	TOHOKU-34 or SQUAREHEAD: MEDITERRANEAN
WW-448	HANA	NS-984-1//MIRONOVSKAYA-808/MOISSON	EXTRA-SQUAREHEAD-II: MEDITERRANEAN
WW-450	EQUINOX	CWW-4442-4//RENDEZVOUS/OBELISK	CAPPELLE-DESPREZ: MEDITERRANEAN
WW-482	GHURKA	GALLIPOLI/3/CURRAWA//INDIAN-4-E/FEDERATION	LV-MEDITERRANEAN
WW-492	FAVORI	WILHELMINA/HATIF-INVERSABLE	LV-MEDITERRANEAN
WW-085	EGYPTIAN	LV-MEDITERRANEAN	LV-MEDITERRANEAN
WW-334	BLONDYNKA	OSTKA-GRODKOWICKA/SQUAREHEAD-GRODKOWICKA
WW-407	ULYANOVSKAYA	BEZOSTAYA-1/SARATOVSKAYA-29	(S) MEDITERRANEAN
WW-089	BANKUTI 1201	MARQUIS/BANKUTI-5
WW-324	AUSTRO BANKUT	(S)BANKUTI-1201
WW-328	BARBU DU FINISTERE	LV-FRA
WW-365	GRANIT	BEZOSTAYA-1/BEZENCHUKSKAYA-108//BEZOSTAYA-1	(S) MEDITERRANEAN
WW-385	MALGORZATKA UDYCKA	EKA/DERENBURGER-SILBER	MEDITERRANEAN
WW-333	BLANC PRECOCE	LV-FRA,CHE
WW-005	FORZOR	NAUGE/PLECTRUM
WW-009	KWS DACANTO	OPUS/CERTO	MINISTER: MEDITERRANEAN
WW-030	KWS SANTIAGO	SHERBORNE/OAKLEY,GBR
WW-033	CORDIALE	REAPER/CADENZA//MALACCA	CAPPELLE-DESPREZ or TOHOKU-34: MEDITERRANEAN
WW-042	GLOBAL	G-8/CENTRUM	HOLME: SQUAREHEAD: MEDITERRANEAN
WW-056	WELFORD	CWW-92-1/FD-92054
WW-103	MADO	HYBRIDE-DU-JONCQUOIS/JULIANA	LV-MEDITERRANEAN
WW-105	VIRTUE	MARIS-HUNTSMAN/MARIS-DURIN	SQUAREHEAD: MEDITERRANEAN
WW-164	ROSARIO	MAGELLAN/CHARGER	CAPPELLE-DESPREZ: MEDITERRANEAN
WW-167	EPHOROS	STRU-891003-1//STRU-881071/STRU-881057-1
WW-317	ADULAR	IBIS/CARIBO//MARIS-HUNTSMAN	SQUAREHEAD: MEDITERRANEAN
WW-404	OGOSTA	N-234,BGR/S-13,ITA//BEZOSTAYA-1	(S) MEDITERRANEAN
Red color, parental line that has LV-MEDITERRANEAN in its pedigree. Or the genotype indicated in red in the pedigree is the one that has LV-MEDITERRANEAN in its pedigree.

## Sheet: Table S10
Table S10. Thirteen polymorphisms identified in the comparison of PI 610750 exome capture data (L1) with the genomic sequence of ArinaLrFor L2 (Walkowiak et al. 2020) . The distribution of these SNPs in Mediterranean, WAWHT2046, 10 sequenced T. aestivum genomes (Walkowiak et al. 2020) and different T. monococcum accessions. Coordinates are based on CS RefSeq v1.0.
Species	Markers & coordinates (bp) Accession	pku5559F4R4	pku5525F1R1			pkuAri5827F3R3			pku5515F2R2	pku5494F1R1				pku5492F1R1
		707059015	705408362	705408374	705408888	705,376,608 - 705,376,641	705376462	705375944	704975484	703182408	703182336	703182334	703182298	702984375
T. aestivum	PI 610750 (Yr48)	G	G	A	C	del.	C	C	G	G	A	C	T	A
T. aestivum	ArinaLrFor	A	A	G	T	CGCTGGCCGCCCTGCTCCTCCTGCTCTGGGCCGC	G	T	C	A	G	T	G	C
T. aestivum	Mediterranean	A	A	G	T	CGCTGGCCGCCCTGCTCCTCCTGCTCTGGGCCGC	G	T	G	A	G	T	G	C
T. aestivum	WAWHT2046 (Yr34)	A	A	G	T	CGCTGGCCGCCCTGCTCCTCCTGCTCTGGGCCGC	G	T	G	A	G	T	G	C
T. aestivum	SY Mattis	A	A	G	T	CGCTGGCCGCCCTGCTCCTCCTGCTCTGGGCCGC	G	T	C	A	G	T	G	C
T. aestivum	julius_MAGIC3	A	A	G	C	CGCTGGCCGCCCTGCTCCTCCTGCTCTGGGCCGC	G	T	G	G	A	T	T	A
T. aestivum	Landmark	A	A	G	C	CGCTGGCCGCCCTGCTCCTCCTGCTCTGGGCCGC	G	T	G	G	A	T	T	A
T. aestivum	Jagger	A	A	G	C	CGCTGGCCGCCCTGCTCCTCCTGCTCTGGGCCGC	G	T	G	G	A	T	T	A
T. aestivum	Stanley	A	A	G	C	CGCTGGCCGCCCTGCTCCTCCTGCTCTGGGCCGC	G	T	G	G	A	T	T	A
T. aestivum	Lancer	A	A	G	C	CGCTGGCCGCCCTGCTCCTCCTGCTCTGGGCCGC	G	T	G	G	A	T	T	A
T. aestivum	Mace	A	A	G	C	CGCTGGCCGCCCTGCTCCTCCTGCTCTGGGCCGC	G	T	G	G	A	T	T	A
T. aestivum	Norin61	A	A	G	C	CGCTGGCCGCCCTGCTCCTCCTGCTCTGGGCCGC	G	T	G	G	A	T	T	A
T. aestivum	Spelt	A	A	G	C	CGCTGGCCGCCCTGCTCCTCCTGCTCTGGGCCGC	G	T	G	G	A	T	T	A
T. monococcum	PI289605	A	A	G	C	CGCTGGCCGCCCTGCTCCTCCTGCTCTGGGCCGC	G	C	G	A	G	T	G	C
T. monococcum	PI428158	A	A	G	T	CGCTGGCCGCCCTGCTCCTCCTGCTCTGGGCCGC	G	T	G	G	A	T	T	C
T. monococcum	PI362553	A	A	G	C	CGCTGGCCGCCCTGCTCCTCCTGCTCTGGGCCGC	G	C	G	A	G	T	G	A
T. monococcum	PI306540	A	A	G	T	CGCTGGCCGCCCTGCTCCTCCTGCTCTGGGCCGC	G	T	G	G	A	T	T	C
T. monococcum	CI2433	A	A	G	T	CGCTGGCCGCCCTGCTCCTCCTGCTCTGGGCCGC	G	T	G	G	A	T	T	C
T. monococcum	PI435000	A	A	G	T	CGCTGGCCGCCCTGCTCCTCCTGCTCTGGGCCGC	G	T	G	G	A	T	T	A
T. monococcum	PI306544	A	A	G	T	CGCTGGCCGCCCTGCTCCTCCTGCTCTGGGCCGC	G	T	G	G	A	T	T	C
T. monococcum	PI352505	A	A	G	T	CGCTGGCCGCCCTGCTCCTCCTGCTCTGGGCCGC	G	T	G	A	G	T	G	C
T. monococcum	PI591871	A	A	G	T	CGCTGGCCGCCCTGCTCCTCCTGCTCTGGGCCGC	G	T	G	-	-	-	-	C
T. monococcum	PI277130	A	A	G	T	CGCTGGCCGCCCTGCTCCTCCTGCTCTGGGCCGC	G	T	G	A	G	T	T	C
T. monococcum	PI355524	A	G	A	C	del.	C	C	G	A	G	T	G	C
T. monococcum	PI326317	A	G	A	C	del.	C	C	G	G	A	T	T	A
T. monococcum	PI349049	A	G	A	C	del.	C	C	G	G	A	T	T	A
T. monococcum	PI418582	A	G	A	C	del.	C	C	G	G	A	T	T	A
T. monococcum	PI428175	A	A	G	T	CGCTGGCCGCCCTGCTCCTCCTGCTCTGGGCCGC	G	T	G	G	A	T	T	C
T. monococcum	PI355536	A	A	G	T	CGCTGGCCGCCCTGCTCCTCCTGCTCTGGGCCGC	G	T	G	G	A	T	T	C
T. monococcum	PI377668	A	A	G	T	CGCTGGCCGCCCTGCTCCTCCTGCTCTGGGCCGC	G	T	G	A	G	T	G	A
T. monococcum	CItr14520	A	A	G	C	CGCTGGCCGCCCTGCTCCTCCTGCTCTGGGCCGC	G	C	G	A	G	T	G	C
T. monococcum	PI190915	A	A	G	C	CGCTGGCCGCCCTGCTCCTCCTGCTCTGGGCCGC	G	C	G	A	G	T	G	C
T. monococcum	PI190942	A	A	G	C	CGCTGGCCGCCCTGCTCCTCCTGCTCTGGGCCGC	G	C	G	A	G	T	G	C
T. monococcum	PI225164	A	A	G	C	CGCTGGCCGCCCTGCTCCTCCTGCTCTGGGCCGC	G	C	G	A	G	T	G	C
T. monococcum	PI237659	A	A	G	T	CGCTGGCCGCCCTGCTCCTCCTGCTCTGGGCCGC	G	T	G	A	G	T	G	C
T. monococcum	PI286068	A	A	G	T	CGCTGGCCGCCCTGCTCCTCCTGCTCTGGGCCGC	G	T	G	A	G	T	G	C
T. monococcum	PI352484	A	A	G	C	CGCTGGCCGCCCTGCTCCTCCTGCTCTGGGCCGC	G	C	G	A	G	T	G	C
T. monococcum	PI355538	A	A	G	T	CGCTGGCCGCCCTGCTCCTCCTGCTCTGGGCCGC	G	T	G	A	G	T	G	A
T. monococcum	PI362610	A	A	G	T	CGCTGGCCGCCCTGCTCCTCCTGCTCTGGGCCGC	G	T	G	A	G	T	G	A
T. monococcum	PI377648	A	A	G	T	CGCTGGCCGCCCTGCTCCTCCTGCTCTGGGCCGC	G	T	G	A	G	T	G	A
T. monococcum	PI377662	A	A	G	T	CGCTGGCCGCCCTGCTCCTCCTGCTCTGGGCCGC	G	T	G	A	G	T	G	A
T. monococcum	PI221329	A	A	G	T	CGCTGGCCGCCCTGCTCCTCCTGCTCTGGGCCGC	G	T	G	-	-	-	-	C
T. monococcum	DV92	A	A	G	T	CGCTGGCCGCCCTGCTCCTCCTGCTCTGGGCCGC	G	T	G	A	G	T	G	C
T. monococcum	PI272560	A	A	G	T	CGCTGGCCGCCCTGCTCCTCCTGCTCTGGGCCGC	G	T	G	A	G	T	G	C
T. monococcum	PI355517	A	A	G	T	CGCTGGCCGCCCTGCTCCTCCTGCTCTGGGCCGC	G	T	G	A	G	T	G	C

[truncated: 4 more sheets: Table S11 , Table S12, Table S13, Table S14]
